# Supplementary material for: N′-[(E)-(5-Bromo-2-hydroxy­phen­yl)(phen­yl)methyl­ene]benzohydrazide
Source: Acta Crystallogr Sect E Struct Rep Online. 2009 Feb 28;65(Pt 3):o641. doi: 10.1107/S1600536809002918 (PMC2968541; doi:10.1107/S1600536809002918)
Supplement: Supplementary file 1 [file e-65-0o641-sup1.cif]

##############################################################################
###                                                                        ###
###        Electronic paper (Acta Crystallographica Section E)             ###
###                                                                        ###
##############################################################################
#                                                                            #
# This CIF contains the data in a paper accepted for publication in Acta     #
# Crystallographica Section E. It conforms to the requirements of Notes      #
# for Authors for Section E, and has been peer reviewed under the auspices   #
# of the IUCr Commission on Journals.                                        #
#                                                                            #
# Full details of the Crystallographic Information File format               #
# are given in the paper "The Crystallographic Information File (CIF):       #
# a New Standard Archive File for Crystallography" by S. R. Hall, F. H.      #
# Allen and I. D. Brown [Acta Cryst. (1991), A47, 655-685].                  #
#                                                                            #
# The current version of the core CIF dictionary is obtainable from          #
# ftp://ftp.iucr.org/pub/cif_core.dic. The current version number is 2.4.    #
#                                                                            #
# Software is freely available for graphical display of the structure(s) in  #
# this CIF.  For information consult the CIF home page http://www.iucr.org/  #
# cif/home.html                                                              #
#                                                                            #
# This file may be used for bona fide research purposes within the           #
# scientific community so long as proper attribution is given to the journal # 
# article from which it was obtained.                                        #
#                                                                            #
##############################################################################
                                             
data_I
_audit_creation_method     SHELXL-97
_chemical_name_systematic
;
<i>N</i>'-[(E)-(5-Bromo-2-hydroxyphenyl)(phenyl)methylene]benzohydrazide
;
_chemical_name_common     ?
_chemical_formula_moiety     'C20 H15 Br N2 O2'
_chemical_formula_sum     'C20 H15 Br N2 O2'
_chemical_formula_iupac     'C20 H15 Br N2 O2'
_chemical_formula_weight     395.25
_chemical_melting_point     ?
_symmetry_cell_setting     'monoclinic'
_symmetry_space_group_name_H-M     'P 21/c'
_symmetry_space_group_name_Hall     '-P 2ybc'
loop_
    _symmetry_equiv_pos_as_xyz
    'x, y, z'
    '-x, y+1/2, -z+1/2'
    '-x, -y, -z'
    'x, -y-1/2, z-1/2'
_cell_length_a     17.505(5)
_cell_length_b     13.761(4)
_cell_length_c     7.219(2)
_cell_angle_alpha     90.00
_cell_angle_beta     94.546(6)
_cell_angle_gamma     90.00
_cell_volume     1733.4(9)
_cell_formula_units_Z     4
_cell_measurement_reflns_used     1125
_cell_measurement_theta_min     2.33
_cell_measurement_theta_max     17.91
_cell_measurement_temperature     298(2)
_exptl_crystal_description     block
_exptl_crystal_colour     yellow
_exptl_crystal_size_max     0.12
_exptl_crystal_size_mid     0.10
_exptl_crystal_size_min     0.06
_exptl_crystal_density_diffrn     1.515
_exptl_crystal_density_meas     ?
_exptl_crystal_density_method     'not measured'
_exptl_crystal_F_000     800
_exptl_absorpt_coefficient_mu     2.387
_exptl_absorpt_correction_type     multi-scan
_exptl_absorpt_process_details     '(SADABS; Sheldrick, 1996)'
_exptl_absorpt_correction_T_min     0.7627
_exptl_absorpt_correction_T_max     0.8700
_exptl_special_details
;
;
_diffrn_ambient_temperature     298(2)
_diffrn_radiation_type     MoK\a
_diffrn_radiation_wavelength     0.71073
_diffrn_radiation_source     'fine-focus sealed tube'
_diffrn_radiation_monochromator     graphite
_diffrn_measurement_device_type     'Bruker SMART'
_diffrn_measurement_method     '\f and \w'
_diffrn_detector_area_resol_mean     ?
_diffrn_reflns_number     9019
_diffrn_reflns_av_R_equivalents     0.0586
_diffrn_reflns_av_sigmaI/netI     0.0726
_diffrn_reflns_theta_min     1.88
_diffrn_reflns_theta_max     25.05
_diffrn_reflns_theta_full     25.05
_diffrn_measured_fraction_theta_max     0.998
_diffrn_measured_fraction_theta_full     0.998
_diffrn_reflns_limit_h_min     -19
_diffrn_reflns_limit_h_max     20
_diffrn_reflns_limit_k_min     -13
_diffrn_reflns_limit_k_max     16
_diffrn_reflns_limit_l_min     -8
_diffrn_reflns_limit_l_max     7
_diffrn_standards_number     ?
_diffrn_standards_interval_count     ?
_diffrn_standards_interval_time     ?
_diffrn_standards_decay_%     ?
_refine_special_details
;
Refinement of <i>F</i>^2^ against ALL reflections. The weighted <i>R</i>-factor
<i>wR</i> and goodness of fit <i>S</i> are based on <i>F</i>^2^, conventional
<i>R</i>-factors <i>R</i> are based on <i>F</i>, with <i>F</i> set to zero for
negative <i>F</i>^2^. The threshold expression of <i>F</i>^2^ >
\s(<i>F</i>^2^) is used only for calculating <i>R</i>-factors(gt) <i>etc</i>.
and is not relevant to the choice of reflections for refinement.
<i>R</i>-factors based on <i>F</i>^2^ are statistically about twice as large
as those based on <i>F</i>, and <i>R</i>- factors based on ALL data will be
even larger.
;
_reflns_number_total     3078
_reflns_number_gt     1722
_reflns_threshold_expression     I>2\s(I)
_refine_ls_structure_factor_coef     Fsqd
_refine_ls_matrix_type     full
_refine_ls_R_factor_all     0.1051
_refine_ls_R_factor_gt     0.0439
_refine_ls_wR_factor_gt     0.0813
_refine_ls_wR_factor_ref     0.1007
_refine_ls_goodness_of_fit_ref     0.997
_refine_ls_restrained_S_all     0.997
_refine_ls_number_reflns     3078
_refine_ls_number_parameters     197
_refine_ls_number_restraints     0
_refine_ls_hydrogen_treatment     constr
_refine_ls_weighting_scheme     calc
_refine_ls_weighting_details
          'calc w=1/[\s^2^(Fo^2^)+(0.038P)^2^+0.0901P] where P=(Fo^2^+2Fc^2^)/3'
_atom_sites_solution_hydrogens     geom
_atom_sites_solution_primary     direct
_atom_sites_solution_secondary     difmap
_refine_ls_shift/su_max     0.000
_refine_ls_shift/su_mean     0.000
_refine_diff_density_max     0.314
_refine_diff_density_min     -0.275
_refine_ls_extinction_method     none
_refine_ls_extinction_coef     ?
loop_
    _atom_type_symbol
    _atom_type_description
    _atom_type_scat_dispersion_real
    _atom_type_scat_dispersion_imag
    _atom_type_scat_source
    'C' 'C' 0.0033 0.0016
                         'International Tables Vol C Tables 4.2.6.8 and 6.1.1.4'
    'H' 'H' 0.0000 0.0000
                         'International Tables Vol C Tables 4.2.6.8 and 6.1.1.4'
    'N' 'N' 0.0061 0.0033
                         'International Tables Vol C Tables 4.2.6.8 and 6.1.1.4'
    'O' 'O' 0.0106 0.0060
                         'International Tables Vol C Tables 4.2.6.8 and 6.1.1.4'
    'Br' 'Br' -0.2901 2.4595
                         'International Tables Vol C Tables 4.2.6.8 and 6.1.1.4'
_computing_data_collection     'SMART (Bruker, 1996)'
_computing_cell_refinement     'SAINT (Bruker, 1996)'
_computing_data_reduction     'SAINT (Bruker, 1996)'
_computing_structure_solution     'SHELXS97 (Sheldrick, 2008)'
_computing_structure_refinement     'SHELXL97 (Sheldrick, 2008)'
_computing_molecular_graphics     'SHELXTL (Sheldrick, 2008)'
_computing_publication_material     'SHELXTL (Sheldrick, 2008)'
loop_
    _atom_site_type_symbol
    _atom_site_label
    _atom_site_fract_x
    _atom_site_fract_y
    _atom_site_fract_z
    _atom_site_U_iso_or_equiv
    _atom_site_adp_type
    _atom_site_calc_flag
    _atom_site_refinement_flags
    _atom_site_occupancy
    _atom_site_disorder_assembly
    _atom_site_disorder_group
    Br Br1 0.42053(3) 0.11003(4) 0.37885(7) 0.0690(2) Uani d . 1 . .
    O O1 0.69581(16) 0.35312(19) 0.2430(4) 0.0600(8) Uani d . 1 . .
    H H1 0.7343 0.3203 0.2327 0.090 Uiso calc R 1 . .
    O O2 0.89683(17) 0.2957(2) 0.1320(5) 0.0729(9) Uani d . 1 . .
    N N1 0.7724(2) 0.1958(2) 0.2165(4) 0.0524(9) Uani d . 1 . .
    N N2 0.84133(19) 0.1530(2) 0.1895(5) 0.0573(9) Uani d . 1 . .
    H H2 0.8456 0.0908 0.1935 0.069 Uiso calc R 1 . .
    C C1 0.6363(2) 0.2941(3) 0.2723(5) 0.0469(10) Uani d . 1 . .
    C C2 0.6425(2) 0.1921(3) 0.2769(5) 0.0428(10) Uani d . 1 . .
    C C3 0.5771(2) 0.1384(3) 0.3098(5) 0.0463(10) Uani d . 1 . .
    H H3 0.5799 0.0710 0.3158 0.056 Uiso calc R 1 . .
    C C4 0.5090(2) 0.1842(3) 0.3332(5) 0.0495(11) Uani d . 1 . .
    C C5 0.5032(3) 0.2842(3) 0.3297(5) 0.0548(11) Uani d . 1 . .
    H H5 0.4571 0.3148 0.3481 0.066 Uiso calc R 1 . .
    C C6 0.5670(3) 0.3371(3) 0.2983(5) 0.0566(12) Uani d . 1 . .
    H H6 0.5635 0.4045 0.2944 0.068 Uiso calc R 1 . .
    C C7 0.7149(2) 0.1422(3) 0.2494(5) 0.0441(10) Uani d . 1 . .
    C C8 0.7210(2) 0.0332(3) 0.2583(6) 0.0419(10) Uani d . 1 . .
    C C9 0.7594(2) -0.0103(3) 0.4116(6) 0.0553(12) Uani d . 1 . .
    H H9 0.7792 0.0275 0.5109 0.066 Uiso calc R 1 . .
    C C10 0.7682(3) -0.1098(3) 0.4170(6) 0.0641(12) Uani d . 1 . .
    H H10 0.7951 -0.1388 0.5187 0.077 Uiso calc R 1 . .
    C C11 0.7376(3) -0.1661(3) 0.2735(7) 0.0608(12) Uani d . 1 . .
    H H11 0.7434 -0.2332 0.2783 0.073 Uiso calc R 1 . .
    C C12 0.6986(2) -0.1235(3) 0.1229(7) 0.0579(12) Uani d . 1 . .
    H H12 0.6768 -0.1620 0.0268 0.069 Uiso calc R 1 . .
    C C13 0.6915(2) -0.0232(3) 0.1130(6) 0.0513(11) Uani d . 1 . .
    H H13 0.6667 0.0057 0.0083 0.062 Uiso calc R 1 . .
    C C14 0.9034(2) 0.2088(3) 0.1563(6) 0.0527(11) Uani d . 1 . .
    C C15 0.9765(2) 0.1545(3) 0.1514(5) 0.0471(10) Uani d . 1 . .
    C C16 0.9902(3) 0.0672(3) 0.2383(6) 0.0570(12) Uani d . 1 . .
    H H16 0.9524 0.0391 0.3043 0.068 Uiso calc R 1 . .
    C C17 1.0594(3) 0.0201(3) 0.2294(6) 0.0652(13) Uani d . 1 . .
    H H17 1.0681 -0.0391 0.2895 0.078 Uiso calc R 1 . .
    C C18 1.1156(3) 0.0609(4) 0.1314(7) 0.0701(14) Uani d . 1 . .
    H H18 1.1622 0.0293 0.1232 0.084 Uiso calc R 1 . .
    C C19 1.1021(3) 0.1485(4) 0.0465(7) 0.0726(14) Uani d . 1 . .
    H H19 1.1401 0.1766 -0.0188 0.087 Uiso calc R 1 . .
    C C20 1.0337(3) 0.1958(3) 0.0553(6) 0.0584(12) Uani d . 1 . .
    H H20 1.0256 0.2556 -0.0031 0.070 Uiso calc R 1 . .
loop_
    _atom_site_aniso_label
    _atom_site_aniso_U_11
    _atom_site_aniso_U_22
    _atom_site_aniso_U_33
    _atom_site_aniso_U_12
    _atom_site_aniso_U_13
    _atom_site_aniso_U_23
    Br1 0.0514(3) 0.0762(4) 0.0801(4) 0.0014(3) 0.0099(2) 0.0023(3)
    O1 0.065(2) 0.0412(17) 0.074(2) -0.0003(15) 0.0062(18) -0.0016(16)
    O2 0.063(2) 0.0396(18) 0.115(3) -0.0032(16) 0.0033(18) 0.0054(19)
    N1 0.049(2) 0.047(2) 0.062(2) -0.0002(19) 0.0078(18) -0.0026(18)
    N2 0.047(2) 0.042(2) 0.084(3) -0.0039(18) 0.0108(19) -0.0040(19)
    C1 0.057(3) 0.043(3) 0.041(2) 0.001(2) 0.003(2) 0.000(2)
    C2 0.050(3) 0.045(3) 0.034(2) 0.007(2) 0.0050(19) 0.001(2)
    C3 0.049(3) 0.049(3) 0.041(2) 0.007(2) -0.0006(19) 0.003(2)
    C4 0.047(3) 0.061(3) 0.041(2) 0.005(2) 0.0044(19) 0.001(2)
    C5 0.054(3) 0.056(3) 0.054(3) 0.013(2) 0.002(2) -0.005(2)
    C6 0.073(3) 0.041(3) 0.055(3) 0.011(3) 0.000(2) -0.001(2)
    C7 0.044(3) 0.044(3) 0.044(2) -0.002(2) 0.0040(19) -0.001(2)
    C8 0.037(2) 0.039(3) 0.050(3) -0.0013(19) 0.0071(19) 0.002(2)
    C9 0.062(3) 0.052(3) 0.051(3) 0.003(2) 0.003(2) -0.003(2)
    C10 0.075(3) 0.056(3) 0.062(3) 0.012(3) 0.008(2) 0.013(3)
    C11 0.063(3) 0.040(3) 0.083(4) 0.005(2) 0.024(3) 0.006(3)
    C12 0.054(3) 0.051(3) 0.070(3) -0.007(2) 0.012(2) -0.012(3)
    C13 0.051(3) 0.048(3) 0.054(3) 0.005(2) 0.002(2) -0.001(2)
    C14 0.054(3) 0.044(3) 0.060(3) -0.012(2) 0.000(2) -0.003(2)
    C15 0.046(3) 0.043(3) 0.052(3) -0.008(2) -0.001(2) -0.003(2)
    C16 0.058(3) 0.051(3) 0.062(3) -0.004(2) 0.005(2) -0.001(3)
    C17 0.074(4) 0.049(3) 0.070(3) 0.005(3) -0.012(3) -0.001(3)
    C18 0.050(3) 0.084(4) 0.075(4) 0.009(3) -0.003(3) -0.022(3)
    C19 0.051(3) 0.101(4) 0.067(3) -0.012(3) 0.011(2) 0.000(3)
    C20 0.057(3) 0.060(3) 0.058(3) -0.011(3) 0.003(2) 0.010(2)
_geom_special_details
;
All e.s.d.'s (except the e.s.d. in the dihedral angle between two l.s. planes)
are estimated using the full covariance matrix. The cell e.s.d.'s are taken
into account individually in the estimation of e.s.d.'s in distances, angles
and torsion angles; correlations between e.s.d.'s in cell parameters are only
used when they are defined by crystal symmetry. An approximate (isotropic)
treatment of cell e.s.d.'s is used for estimating e.s.d.'s involving l.s.
planes.
;
loop_
    _geom_bond_atom_site_label_1
    _geom_bond_atom_site_label_2
    _geom_bond_site_symmetry_2
    _geom_bond_distance
    _geom_bond_publ_flag
    Br1 C4 . 1.905(4) ?
    O1 C1 . 1.350(4) ?
    O1 H1 . 0.8200 ?
    O2 C14 . 1.213(4) ?
    N1 C7 . 1.284(4) ?
    N1 N2 . 1.370(4) ?
    N2 C14 . 1.367(5) ?
    N2 H2 . 0.8600 ?
    C1 C6 . 1.376(5) ?
    C1 C2 . 1.409(5) ?
    C2 C3 . 1.397(5) ?
    C2 C7 . 1.469(5) ?
    C3 C4 . 1.370(5) ?
    C3 H3 . 0.9300 ?
    C4 C5 . 1.380(5) ?
    C5 C6 . 1.368(5) ?
    C5 H5 . 0.9300 ?
    C6 H6 . 0.9300 ?
    C7 C8 . 1.506(5) ?
    C8 C13 . 1.373(5) ?
    C8 C9 . 1.384(5) ?
    C9 C10 . 1.378(5) ?
    C9 H9 . 0.9300 ?
    C10 C11 . 1.368(5) ?
    C10 H10 . 0.9300 ?
    C11 C12 . 1.369(5) ?
    C11 H11 . 0.9300 ?
    C12 C13 . 1.387(5) ?
    C12 H12 . 0.9300 ?
    C13 H13 . 0.9300 ?
    C14 C15 . 1.484(6) ?
    C15 C16 . 1.369(5) ?
    C15 C20 . 1.384(5) ?
    C16 C17 . 1.380(6) ?
    C16 H16 . 0.9300 ?
    C17 C18 . 1.377(6) ?
    C17 H17 . 0.9300 ?
    C18 C19 . 1.364(7) ?
    C18 H18 . 0.9300 ?
    C19 C20 . 1.370(6) ?
    C19 H19 . 0.9300 ?
    C20 H20 . 0.9300 ?
loop_
    _geom_angle_atom_site_label_1
    _geom_angle_atom_site_label_2
    _geom_angle_atom_site_label_3
    _geom_angle_site_symmetry_1
    _geom_angle_site_symmetry_3
    _geom_angle
    _geom_angle_publ_flag
    C1 O1 H1 . . 109.5 ?
    C7 N1 N2 . . 119.5(3) ?
    C14 N2 N1 . . 120.3(4) ?
    C14 N2 H2 . . 119.9 ?
    N1 N2 H2 . . 119.9 ?
    O1 C1 C6 . . 117.5(4) ?
    O1 C1 C2 . . 123.0(4) ?
    C6 C1 C2 . . 119.4(4) ?
    C3 C2 C1 . . 117.9(4) ?
    C3 C2 C7 . . 120.2(4) ?
    C1 C2 C7 . . 121.8(4) ?
    C4 C3 C2 . . 120.7(4) ?
    C4 C3 H3 . . 119.7 ?
    C2 C3 H3 . . 119.7 ?
    C3 C4 C5 . . 121.3(4) ?
    C3 C4 Br1 . . 120.2(3) ?
    C5 C4 Br1 . . 118.5(3) ?
    C6 C5 C4 . . 118.3(4) ?
    C6 C5 H5 . . 120.8 ?
    C4 C5 H5 . . 120.8 ?
    C5 C6 C1 . . 122.3(4) ?
    C5 C6 H6 . . 118.8 ?
    C1 C6 H6 . . 118.8 ?
    N1 C7 C2 . . 117.1(4) ?
    N1 C7 C8 . . 121.7(4) ?
    C2 C7 C8 . . 121.2(3) ?
    C13 C8 C9 . . 119.7(4) ?
    C13 C8 C7 . . 120.6(4) ?
    C9 C8 C7 . . 119.6(4) ?
    C10 C9 C8 . . 119.9(4) ?
    C10 C9 H9 . . 120.1 ?
    C8 C9 H9 . . 120.1 ?
    C11 C10 C9 . . 120.3(4) ?
    C11 C10 H10 . . 119.8 ?
    C9 C10 H10 . . 119.8 ?
    C10 C11 C12 . . 120.0(4) ?
    C10 C11 H11 . . 120.0 ?
    C12 C11 H11 . . 120.0 ?
    C11 C12 C13 . . 120.2(4) ?
    C11 C12 H12 . . 119.9 ?
    C13 C12 H12 . . 119.9 ?
    C8 C13 C12 . . 119.8(4) ?
    C8 C13 H13 . . 120.1 ?
    C12 C13 H13 . . 120.1 ?
    O2 C14 N2 . . 120.8(4) ?
    O2 C14 C15 . . 124.4(4) ?
    N2 C14 C15 . . 114.8(4) ?
    C16 C15 C20 . . 118.8(4) ?
    C16 C15 C14 . . 123.5(4) ?
    C20 C15 C14 . . 117.7(4) ?
    C15 C16 C17 . . 121.0(4) ?
    C15 C16 H16 . . 119.5 ?
    C17 C16 H16 . . 119.5 ?
    C18 C17 C16 . . 119.9(5) ?
    C18 C17 H17 . . 120.1 ?
    C16 C17 H17 . . 120.1 ?
    C19 C18 C17 . . 119.1(5) ?
    C19 C18 H18 . . 120.4 ?
    C17 C18 H18 . . 120.4 ?
    C18 C19 C20 . . 121.4(5) ?
    C18 C19 H19 . . 119.3 ?
    C20 C19 H19 . . 119.3 ?
    C19 C20 C15 . . 119.9(4) ?
    C19 C20 H20 . . 120.1 ?
    C15 C20 H20 . . 120.1 ?
loop_
    _geom_torsion_atom_site_label_1
    _geom_torsion_atom_site_label_2
    _geom_torsion_atom_site_label_3
    _geom_torsion_atom_site_label_4
    _geom_torsion_site_symmetry_1
    _geom_torsion_site_symmetry_2
    _geom_torsion_site_symmetry_3
    _geom_torsion_site_symmetry_4
    _geom_torsion
    _geom_torsion_publ_flag
    C7 N1 N2 C14 . . . . -179.3(4) ?
    O1 C1 C2 C3 . . . . 179.5(3) ?
    C6 C1 C2 C3 . . . . -0.6(5) ?
    O1 C1 C2 C7 . . . . -0.1(6) ?
    C6 C1 C2 C7 . . . . 179.8(3) ?
    C1 C2 C3 C4 . . . . 1.2(5) ?
    C7 C2 C3 C4 . . . . -179.2(3) ?
    C2 C3 C4 C5 . . . . -1.6(6) ?
    C2 C3 C4 Br1 . . . . -179.8(3) ?
    C3 C4 C5 C6 . . . . 1.3(6) ?
    Br1 C4 C5 C6 . . . . 179.5(3) ?
    C4 C5 C6 C1 . . . . -0.7(6) ?
    O1 C1 C6 C5 . . . . -179.8(3) ?
    C2 C1 C6 C5 . . . . 0.3(6) ?
    N2 N1 C7 C2 . . . . -179.9(3) ?
    N2 N1 C7 C8 . . . . -0.3(5) ?
    C3 C2 C7 N1 . . . . 178.8(3) ?
    C1 C2 C7 N1 . . . . -1.6(5) ?
    C3 C2 C7 C8 . . . . -0.8(5) ?
    C1 C2 C7 C8 . . . . 178.8(3) ?
    N1 C7 C8 C13 . . . . -103.3(4) ?
    C2 C7 C8 C13 . . . . 76.3(5) ?
    N1 C7 C8 C9 . . . . 74.2(5) ?
    C2 C7 C8 C9 . . . . -106.2(4) ?
    C13 C8 C9 C10 . . . . 0.5(6) ?
    C7 C8 C9 C10 . . . . -177.1(4) ?
    C8 C9 C10 C11 . . . . -1.6(6) ?
    C9 C10 C11 C12 . . . . 0.6(6) ?
    C10 C11 C12 C13 . . . . 1.6(6) ?
    C9 C8 C13 C12 . . . . 1.6(6) ?
    C7 C8 C13 C12 . . . . 179.1(4) ?
    C11 C12 C13 C8 . . . . -2.6(6) ?
    N1 N2 C14 O2 . . . . -7.3(6) ?
    N1 N2 C14 C15 . . . . 173.2(3) ?
    O2 C14 C15 C16 . . . . 156.7(4) ?
    N2 C14 C15 C16 . . . . -23.8(5) ?
    O2 C14 C15 C20 . . . . -22.5(6) ?
    N2 C14 C15 C20 . . . . 157.0(4) ?
    C20 C15 C16 C17 . . . . -0.7(6) ?
    C14 C15 C16 C17 . . . . -179.8(4) ?
    C15 C16 C17 C18 . . . . -0.2(6) ?
    C16 C17 C18 C19 . . . . 0.9(7) ?
    C17 C18 C19 C20 . . . . -0.6(7) ?
    C18 C19 C20 C15 . . . . -0.3(7) ?
    C16 C15 C20 C19 . . . . 0.9(6) ?
    C14 C15 C20 C19 . . . . -179.9(4) ?
loop_
    _geom_hbond_atom_site_label_D
    _geom_hbond_atom_site_label_H
    _geom_hbond_atom_site_label_A
    _geom_hbond_site_symmetry_A
    _geom_hbond_distance_DH
    _geom_hbond_distance_HA
    _geom_hbond_distance_DA
    _geom_hbond_angle_DHA
    _geom_hbond_publ_flag
    O1 H1 N1 . 0.820 1.846 2.562(4) 145 y
data_global
_journal_date_recd_electronic     2008-12-24
_journal_date_accepted     2009-01-23
_journal_name_full     'Acta Crystallographica, Section E'
_journal_year     2009
_journal_volume     65
_journal_issue      3
_journal_page_first     o641
_journal_page_last     o641
_journal_paper_category     QO
_journal_coeditor_code     NG2531
_publ_contact_author_name     'Mr. Chang-You Ji'
_publ_contact_author_address
; College of Environment and Chemical Engineering
  Xi'an Polytechnic University,
  710048 Xi'an,Shaanxi
  People's Republic of China
;
_publ_contact_author_email     jichangyou789456@126.com
_publ_contact_author_fax     '+86 29 87411235'
_publ_contact_author_phone     '+86 29 87411235'
_publ_section_title
;
<i>N</i>'-[(<i>E</i>)-(5-Bromo-2-hydroxyphenyl)(phenyl)methylene]benzohydrazide
;
loop_
    _publ_author_name
    _publ_author_footnote
    _publ_author_address
    'Zheng, Chang-Zheng' .
;
College of Environment and Chemical Engineering
Xi'an Polytechnic University
710048 Xi'an, Shaanxi
People's Republic of China
;
    'Ji, Chang-You' .
;
College of Environment and Chemical Engineering
Xi'an Polytechnic University
710048 Xi'an, Shaanxi
People's Republic of China
;
    'Chang, Xiu-Li' .
;
Department of Material Science and Chemical Engineering
Sichuan University of Science and Engineering
643000 Zigong, Sichuan
People's Republic of China
;
_publ_section_synopsis     .
