# Supplementary material for: N′-[(E)-(5-Bromo-2-hydroxy­phen­yl)(phen­yl)methyl­ene]benzohydrazide
Source: Acta Crystallogr Sect E Struct Rep Online. 2009 Feb 28;65(Pt 3):o641. doi: 10.1107/S1600536809002918 (PMC2968541; doi:10.1107/S1600536809002918)
Supplement: Supplementary file 2 [file e-65-0o641-Isup2.hkl]

# 
# h,k,l, Fc-squared, Fo-squared, sigma(Fo-squared) and status flag 
# 
data_I
_shelx_title ' 123 in P2(1)/c' 
_shelx_refln_list_code          4 
_shelx_F_calc_maximum      285.65 
_exptl_crystal_F_000       800.00 
_reflns_d_resolution_high  0.8393 
 
loop_ 
 _symmetry_equiv_pos_as_xyz 
 'x, y, z' 
 '-x, y+1/2, -z+1/2' 
 '-x, -y, -z' 
 'x, -y-1/2, z-1/2' 
 
_cell_length_a    17.5046 
_cell_length_b    13.7612 
_cell_length_c     7.2185 
_cell_angle_alpha  90.000 
_cell_angle_beta   94.546 
_cell_angle_gamma  90.000 
 
_shelx_F_squared_multiplier     1.000 
 
loop_ 
 _refln_index_h 
 _refln_index_k 
 _refln_index_l 
 _refln_F_squared_calc 
 _refln_F_squared_meas 
 _refln_F_squared_sigma 
 _refln_observed_status 
   2   0   0     1258.63     1342.06     43.68 o 
   3   0   0     2139.64     2061.49     66.82 o 
   4   0   0      335.38      419.21     32.59 o 
   5   0   0       87.95       80.03     13.95 o 
   6   0   0    16214.28    16028.36    291.85 o 
   7   0   0    13060.19    13645.33    258.01 o 
   8   0   0      700.03      638.71     51.22 o 
   9   0   0      978.69     1029.79     66.39 o 
  10   0   0     2419.13     2341.77    106.08 o 
  11   0   0     2519.47     2500.63    116.74 o 
  12   0   0     3189.60     3288.27    141.36 o 
  13   0   0     3108.99     2908.58    137.80 o 
  14   0   0     1911.46     1875.06    111.46 o 
  15   0   0     3496.48     3849.54    172.99 o 
  16   0   0       75.41       53.90     46.28 o 
  17   0   0      475.90      390.59     75.57 o 
  18   0   0      368.88      433.83     81.98 o 
  19   0   0      619.37      555.42     93.51 o 
  20   0   0      144.05      141.43     70.98 o 
   1   1   0     2619.93     2949.31     78.35 o 
   2   1   0      848.89      994.08     74.62 o 
   3   1   0      164.31      193.53     13.68 o 
   4   1   0     2668.20     2816.85     45.92 o 
   5   1   0     3839.07     3862.13     61.27 o 
   6   1   0        9.50        8.36      8.72 o 
   7   1   0      426.53      423.74     26.12 o 
   8   1   0     2737.82     2868.67     81.64 o 
   9   1   0     1692.55     1794.29     77.34 o 
  10   1   0     2111.69     2235.85     60.95 o 
  11   1   0      926.77      972.54     42.77 o 
  12   1   0        1.85        9.80     27.56 o 
  13   1   0       76.28      122.83     30.91 o 
  14   1   0     1084.37     1049.30    104.83 o 
  15   1   0        9.97       14.07     27.76 o 
  16   1   0       36.77       15.78     31.85 o 
  17   1   0      138.75      144.62     41.34 o 
  18   1   0       11.94       -0.72     35.99 o 
  19   1   0       29.39      -30.67     37.57 o 
  20   1   0       33.10       26.40     44.03 o 
   0   2   0     3904.49     4321.10    115.01 o 
   1   2   0      309.61      321.84     13.91 o 
   2   2   0     1612.15     1637.60     45.54 o 
   3   2   0     1321.64     1291.04     41.66 o 
   4   2   0      227.81      276.76     15.33 o 
   5   2   0     1026.86      946.11     39.22 o 
   6   2   0      892.78      831.25     25.03 o 
   7   2   0     2745.48     2814.72     82.91 o 
   8   2   0     1878.64     1941.40     44.92 o 
   9   2   0        6.59      -16.56     19.78 o 
  10   2   0       29.47       40.81     16.71 o 
  11   2   0      297.05      298.84     38.16 o 
  12   2   0        9.67       42.05     19.93 o 
  13   2   0       57.75       27.54     20.12 o 
  14   2   0       12.64       14.10     38.78 o 
  15   2   0      449.01      453.79     50.75 o 
  16   2   0       78.20       58.75     54.42 o 
  17   2   0      177.34      196.21     54.38 o 
  18   2   0        1.22      -35.82     35.45 o 
  19   2   0       10.63       43.00     70.89 o 
  20   2   0       33.95       28.90     61.40 o 
   1   3   0    10688.17    11151.58    161.99 o 
   2   3   0     2273.08     2046.01     52.16 o 
   3   3   0    12128.93    11422.51    145.74 o 
   4   3   0     4317.27     4099.98     72.91 o 
   5   3   0      670.63      609.38     24.39 o 
   6   3   0      194.41      194.20     16.87 o 
   7   3   0     4997.42     5243.31     97.59 o 
   8   3   0      365.00      489.68     23.70 o 
   9   3   0     3593.54     3270.56     96.67 o 
  10   3   0     3098.24     2846.61     74.84 o 
  11   3   0      721.21      699.99     38.00 o 
  12   3   0       35.03       16.68     18.23 o 
  13   3   0      109.12       93.49     23.27 o 
  14   3   0      330.19      350.56     35.87 o 
  15   3   0      326.34      439.96     85.50 o 
  16   3   0     1671.04     1508.46     96.85 o 
  17   3   0      291.84      207.02     64.43 o 
  18   3   0       94.54      118.63     43.05 o 
  19   3   0       18.71       34.99     40.05 o 
  20   3   0       92.72      109.95     50.15 o 
   0   4   0    18636.15    19037.33    331.18 o 
   1   4   0    11576.94    11854.19    151.16 o 
   2   4   0      669.31      675.22     19.10 o 
   3   4   0        9.61        9.38      8.80 o 
   4   4   0     1199.79     1171.45     32.60 o 
   5   4   0     5980.32     5759.00    100.59 o 
   6   4   0     4838.32     4690.28     88.84 o 
   7   4   0    16637.41    17166.91    260.83 o 
   8   4   0     4413.92     4410.81     90.58 o 
   9   4   0      236.25      271.52     21.27 o 
  10   4   0      568.72      534.77     28.68 o 
  11   4   0     1322.92     1180.72     40.16 o 
  12   4   0     1658.50     1563.36     69.69 o 
  13   4   0     1113.18     1206.39     76.00 o 
  14   4   0      976.56      873.03     64.80 o 
  15   4   0      319.11      373.24     40.02 o 
  16   4   0       59.61       83.39     31.21 o 
  17   4   0      191.25      256.38     47.68 o 
  18   4   0      455.60      477.03     59.16 o 
  19   4   0      320.47      370.10     58.57 o 
  20   4   0      175.58      192.19     53.33 o 
   1   5   0      394.44      412.30     26.38 o 
   2   5   0       42.01       60.76      9.44 o 
   3   5   0       35.67       34.29      9.06 o 
   4   5   0      151.41      169.70     13.42 o 
   5   5   0      424.24      497.88     25.46 o 
   6   5   0      100.55      125.41     13.85 o 
   7   5   0     1581.95     1577.12     47.13 o 
   8   5   0      127.43      151.97     19.74 o 
   9   5   0       77.34       65.45     17.25 o 
  10   5   0        2.98       -1.51     16.24 o 
  11   5   0       48.49       36.55     16.35 o 
  12   5   0      246.27      248.28     26.05 o 
  13   5   0       43.66       26.06     19.80 o 
  14   5   0      194.16      171.58     30.45 o 
  15   5   0       27.22       25.67     29.55 o 
  16   5   0        2.42      -22.35     26.52 o 
  17   5   0        3.40        1.51     32.94 o 
  18   5   0       12.07       99.37     44.95 o 
  19   5   0        5.07       32.88     48.53 o 
   0   6   0     5139.55     6089.93    127.55 o 
   1   6   0      680.15      655.30     31.13 o 
   2   6   0     2604.87     2626.71     49.84 o 
   3   6   0      341.54      379.80     19.36 o 
   4   6   0     1094.69     1052.98     29.92 o 
   5   6   0     2685.06     2623.90     51.88 o 
   6   6   0      617.02      579.47     24.78 o 
   7   6   0      358.83      323.12     20.95 o 
   8   6   0       38.11       35.10     12.63 o 
   9   6   0      407.98      411.42     30.33 o 
  10   6   0      251.15      296.75     29.55 o 
  11   6   0      162.07      130.35     19.26 o 
  12   6   0      312.84      320.40     29.34 o 
  13   6   0      258.32      224.87     27.80 o 
  14   6   0       95.70       84.16     24.83 o 
  15   6   0       99.85       97.15     26.66 o 
  16   6   0        4.85       36.81     29.00 o 
  17   6   0       85.75       93.25     32.98 o 
  18   6   0       25.50       73.30     43.40 o 
  19   6   0       38.58       10.15     42.92 o 
   1   7   0     3994.51     4326.92     72.46 o 
   2   7   0     4442.21     4397.01     73.64 o 
   3   7   0     3274.54     3118.81     58.35 o 
   4   7   0     4321.24     4261.17     73.35 o 
   5   7   0     1285.12     1322.06     39.39 o 
   6   7   0       41.86       25.94     13.31 o 
   7   7   0      462.20      446.97     42.34 o 
   8   7   0      695.72      673.34     30.33 o 
   9   7   0     1474.89     1424.83     63.39 o 
  10   7   0     1439.91     1292.96     43.21 o 
  11   7   0      386.19      369.58     29.07 o 
  12   7   0      144.40      145.80     30.52 o 
  13   7   0        5.40       41.51     23.42 o 
  14   7   0       75.83       71.86     30.82 o 
  15   7   0     1264.79     1350.90     57.35 o 
  16   7   0      749.04      685.08     47.35 o 
  17   7   0      156.02      184.65     41.24 o 
  18   7   0       22.54       47.57     37.00 o 
   0   8   0      422.57      343.96     30.12 o 
   1   8   0     2467.84     2281.95     49.64 o 
   2   8   0      132.40      222.41     27.07 o 
   3   8   0       43.10       52.41     17.82 o 
   4   8   0       34.48       27.60     12.75 o 
   5   8   0      614.42      695.71     37.73 o 
   6   8   0     1736.01     1735.95     45.61 o 
   7   8   0     2714.91     2635.59     59.22 o 
   8   8   0     2447.40     2392.64     72.74 o 
   9   8   0       16.83       21.77     19.91 o 
  10   8   0       60.61       72.36     20.10 o 
  11   8   0      800.10      779.00     38.79 o 
  12   8   0      375.60      437.89     58.75 o 
  13   8   0       48.27       26.33     24.22 o 
  14   8   0      159.53      190.24     31.65 o 
  15   8   0       15.63       53.22     27.49 o 
  16   8   0        2.47      -36.65     24.43 o 
  17   8   0      103.08       93.31     44.61 o 
  18   8   0      142.02      166.96     43.37 o 
   1   9   0       84.28       94.49     16.94 o 
   2   9   0      181.89      189.80     19.66 o 
   3   9   0       97.39       87.27     16.23 o 
   4   9   0       98.28       90.39     17.14 o 
   5   9   0       52.73       47.97     15.72 o 
   6   9   0      171.61      146.57     19.50 o 
   7   9   0      266.56      264.70     24.26 o 
   8   9   0     1950.40     1898.81     52.80 o 
   9   9   0       64.60       46.55     19.19 o 
  10   9   0       14.58       17.97     23.69 o 
  11   9   0        1.28       40.59     26.94 o 
  12   9   0       18.73      -14.96     24.95 o 
  13   9   0       25.24       14.32     28.38 o 
  14   9   0       40.79       56.50     26.40 o 
  15   9   0       43.65       63.51     30.87 o 
  16   9   0       41.31       70.50     32.04 o 
  17   9   0       15.24        3.04     31.37 o 
   0  10   0     1122.52     1010.87     76.74 o 
   1  10   0      737.61      721.08     32.70 o 
   2  10   0      427.12      428.34     27.34 o 
   3  10   0      127.70      112.27     19.20 o 
   4  10   0      262.68      277.42     24.40 o 
   5  10   0      567.15      625.84     32.03 o 
   6  10   0     1148.64     1154.53     48.73 o 
   7  10   0      447.86      424.10     36.17 o 
   8  10   0        8.37        4.31     25.62 o 
   9  10   0      255.52      189.72     32.32 o 
  10  10   0        0.57      -15.96     26.52 o 
  11  10   0      273.75      277.67     39.04 o 
  12  10   0      237.38      291.39     50.52 o 
  13  10   0      179.21      255.85     39.81 o 
  14  10   0       50.81        7.01     27.68 o 
  15  10   0      103.58       89.94     33.68 o 
  16  10   0        1.12       -3.15     31.48 o 
   1  11   0      249.31      323.77     26.90 o 
   2  11   0     1084.02     1166.35     50.11 o 
   3  11   0      520.20      515.38     30.78 o 
   4  11   0      681.86      733.31     35.64 o 
   5  11   0      707.79      717.19     43.52 o 
   6  11   0        0.46        4.77     22.52 o 
   7  11   0      479.94      438.49     39.41 o 
   8  11   0     1887.89     1735.76     66.77 o 
   9  11   0      675.92      704.61     52.75 o 
  10  11   0     1023.83     1100.40     58.79 o 
  11  11   0      225.95      253.76     45.59 o 
  12  11   0       70.93       63.40     32.20 o 
  13  11   0        7.23      -21.72     33.29 o 
  14  11   0        3.94       11.97     34.90 o 
  15  11   0       86.21      122.71     36.41 o 
   0  12   0      650.32      651.48     78.78 o 
   1  12   0       85.24       62.89     21.92 o 
   2  12   0       11.63        2.92     23.45 o 
   3  12   0        9.14        9.27     23.07 o 
   4  12   0      159.16      172.36     30.70 o 
   5  12   0       54.56       45.99     25.72 o 
   6  12   0      144.06      108.25     40.03 o 
   7  12   0        2.20       48.50     28.36 o 
   8  12   0        7.60       28.98     29.19 o 
   9  12   0       23.65       11.74     28.92 o 
  10  12   0      164.79      149.74     43.55 o 
  11  12   0        1.38        8.97     31.85 o 
  12  12   0        0.96       -6.90     32.46 o 
  13  12   0       45.94      -13.49     33.97 o 
  14  12   0       41.45        7.18     55.99 o 
   1  13   0      488.31      407.80     51.59 o 
   2  13   0       39.01       20.46     26.62 o 
   3  13   0       81.08       58.81     29.32 o 
   4  13   0       10.72       37.01     26.83 o 
   5  13   0       84.15       86.72     31.44 o 
   6  13   0        1.75      -23.19     25.79 o 
   7  13   0       67.35       64.95     31.32 o 
   8  13   0        3.40       -5.93     29.88 o 
   9  13   0       70.86       82.20     35.23 o 
  10  13   0       20.32       55.73     33.79 o 
  11  13   0       15.35        9.44     32.91 o 
  12  13   0        0.14       18.03     41.00 o 
   0  14   0        3.99      -70.46     46.97 o 
   1  14   0      343.04      467.21     57.78 o 
   2  14   0        6.01       29.62     37.02 o 
   3  14   0        7.18       47.29     38.07 o 
   4  14   0        1.00       -6.78     30.25 o 
   5  14   0      167.30      225.42     72.04 o 
   6  14   0      211.87      275.18     44.03 o 
   7  14   0       34.99       77.49     45.98 o 
   8  14   0       94.47       61.39     41.94 o 
   9  14   0        4.78      -15.99     33.89 o 
  10  14   0       25.33       40.26     36.94 o 
   1  15   0      143.48      172.10     51.44 o 
   2  15   0       46.51      112.84     46.16 o 
   3  15   0      132.54      165.43     50.76 o 
   4  15   0       33.24        3.47     68.73 o 
   5  15   0       12.32       32.56     42.88 o 
   6  15   0       51.74       69.91     59.80 o 
   7  15   0        0.52        5.67     44.01 o 
   8  15   0      140.60      108.41     51.65 o 
   0  16   0       35.82       90.13     72.11 o 
   1  16   0        1.44       83.87     49.05 o 
   2  16   0        2.45      -39.05     45.56 o 
   3  16   0        0.18       26.79     48.33 o 
   4  16   0        0.22        7.94     48.71 o 
 -20   1   1      267.41      345.12     93.55 o 
 -19   1   1      143.95       87.56     46.73 o 
 -18   1   1       19.76       48.65     38.14 o 
 -17   1   1        2.46       10.09     33.63 o 
 -16   1   1      266.92      254.65     43.67 o 
 -15   1   1       32.54       56.29     61.01 o 
 -14   1   1     2195.79     2202.37    147.68 o 
 -13   1   1      628.66      609.42     48.74 o 
 -12   1   1     1120.77     1085.91    129.05 o 
 -11   1   1        3.33       -3.50     17.83 o 
 -10   1   1     1594.79     1438.51     58.43 o 
  -9   1   1     4045.18     4068.01    104.85 o 
  -8   1   1      283.10      267.13     22.49 o 
  -7   1   1     1609.31     1492.24     42.72 o 
  -6   1   1     7396.56     7252.07    152.52 o 
  -5   1   1     5828.13     5723.28    226.25 o 
  -4   1   1     3699.16     3796.00     82.78 o 
  -3   1   1    29693.73    30113.58    507.97 o 
  -2   1   1     1064.13     1001.80     37.96 o 
  -1   1   1     2437.65     2297.94     46.85 o 
   0   1   1     1194.81     1146.36     39.69 o 
   1   1   1    16093.94    15979.08    384.20 o 
   2   1   1       92.72      106.81      9.08 o 
   3   1   1    11091.76    11410.96    164.49 o 
   4   1   1     1260.94     1226.68     25.97 o 
   5   1   1     8200.06     8283.11     90.78 o 
   6   1   1     6708.81     6915.25     79.88 o 
   7   1   1       21.84       12.23      7.32 o 
   8   1   1      113.98      166.88     12.30 o 
   9   1   1     1765.29     1699.93     36.50 o 
  10   1   1      880.88      809.51     40.26 o 
  11   1   1     2200.18     2093.40     67.21 o 
  12   1   1     1521.19     1505.59     54.08 o 
  13   1   1      599.88      549.51     37.95 o 
  14   1   1        1.60       -2.37     22.13 o 
  15   1   1       12.85       25.55     29.62 o 
  16   1   1      362.84      388.35     50.37 o 
  17   1   1      465.12      515.55     94.20 o 
  18   1   1      289.69      273.63     60.66 o 
  19   1   1       24.85       28.80     39.89 o 
  20   1   1        6.38      -44.01     41.76 o 
 -20   2   1       93.56      181.98     51.32 o 
 -19   2   1      203.85      196.59     48.68 o 
 -18   2   1      140.90      164.78     46.54 o 
 -17   2   1      896.45      956.90     72.41 o 
 -16   2   1     1177.49     1244.00    113.62 o 
 -15   2   1      380.50      427.67     49.88 o 
 -14   2   1      327.76      300.43     42.65 o 
 -13   2   1     1094.71      988.00     59.29 o 
 -12   2   1     2163.66     2310.32     84.15 o 
 -11   2   1     5031.39     4757.14    160.26 o 
 -10   2   1     2597.13     2330.23     77.70 o 
  -9   2   1      877.73      825.76     52.89 o 
  -8   2   1     1174.08     1170.38     40.03 o 
  -7   2   1     1739.01     1761.91     49.41 o 
  -6   2   1      386.99      371.17     22.10 o 
  -5   2   1    23498.92    23857.86    342.92 o 
  -4   2   1    21683.44    21341.85    305.34 o 
  -3   2   1      166.74      171.54     12.37 o 
  -2   2   1      484.08      483.61     25.44 o 
  -1   2   1      486.34      503.73     36.47 o 
   0   2   1    16893.94    16691.14    233.56 o 
   1   2   1     1161.26     1031.34     19.73 o 
   2   2   1    27655.05    27452.50    329.98 o 
   3   2   1     3800.59     3538.28     47.43 o 
   4   2   1     5442.31     5470.41     63.38 o 
   5   2   1     1381.27     1440.07     30.87 o 
   6   2   1     4391.77     4231.51     59.37 o 
   7   2   1     5728.75     5458.26     74.72 o 
   8   2   1     3009.73     2765.88     70.68 o 
   9   2   1     1218.66     1073.03     28.96 o 
  10   2   1     1018.66      933.28     31.98 o 
  11   2   1      458.02      496.53     28.16 o 
  12   2   1     1165.58     1159.31     50.49 o 
  13   2   1     1772.33     1680.56     59.79 o 
  14   2   1     1767.18     1838.99    131.39 o 
  15   2   1     1287.99     1329.56     73.37 o 
  16   2   1       24.37      -12.41     26.30 o 
  17   2   1        4.38       15.65     35.81 o 
  18   2   1       12.07      -21.24     34.96 o 
  19   2   1       83.84       12.97     81.81 o 
  20   2   1      330.96      396.35     70.24 o 
 -20   3   1       44.00      -19.07     88.05 o 
 -19   3   1      169.77       74.37     43.18 o 
 -18   3   1        2.51      -20.41     32.08 o 
 -17   3   1        3.39      -21.36     33.71 o 
 -16   3   1      194.67      185.78     56.50 o 
 -15   3   1       42.44       -0.17     28.61 o 
 -14   3   1      410.39      425.46     47.15 o 
 -13   3   1      299.25      291.55     39.40 o 
 -12   3   1       60.00       70.31     23.30 o 
 -11   3   1      245.35      247.34     23.75 o 
 -10   3   1      174.70      155.51     19.40 o 
  -9   3   1     2575.53     2517.82     56.78 o 
  -8   3   1     1106.57     1157.21     83.03 o 
  -7   3   1      894.92      864.11     33.51 o 
  -6   3   1       26.35       45.52     12.92 o 
  -5   3   1       82.93       84.62     12.58 o 
  -4   3   1      396.10      455.50     22.19 o 
  -3   3   1     1630.96     1516.34     55.93 o 
  -2   3   1     6474.09     6316.42     86.23 o 
  -1   3   1     3136.39     3054.38     54.46 o 
   0   3   1       12.04       10.69      7.36 o 
   1   3   1     6713.53     7059.82     94.44 o 
   2   3   1     3914.98     3787.60     57.33 o 
   3   3   1      592.88      570.31     18.17 o 
   4   3   1     1523.63     1448.80     31.54 o 
   5   3   1      228.19      211.70     11.38 o 
   6   3   1     3236.88     3161.94     44.71 o 
   7   3   1      208.19      187.80     11.86 o 
   8   3   1      105.80      110.48     11.54 o 
   9   3   1     1351.83     1425.56     36.33 o 
  10   3   1     1526.20     1588.43     40.51 o 
  11   3   1      138.10      128.65     22.75 o 
  12   3   1      653.06      634.58     68.30 o 
  13   3   1      243.56      233.93     29.96 o 
  14   3   1      103.63       95.74     25.91 o 
  15   3   1        1.13        2.40     24.47 o 
  16   3   1        2.71        1.67     25.41 o 
  17   3   1      317.61      220.95     37.09 o 
  18   3   1       86.95        9.04     38.71 o 
  19   3   1       33.81       45.69     43.73 o 
  20   3   1       13.48       30.62     45.58 o 
 -20   4   1        9.96       -3.32     46.51 o 
 -19   4   1       35.98       55.21     45.54 o 
 -18   4   1       21.97      -23.16     35.33 o 
 -17   4   1       47.07       41.86     39.41 o 
 -16   4   1        1.84        3.93     34.68 o 
 -15   4   1      306.96      268.70     44.32 o 
 -14   4   1        1.17      -30.77     23.05 o 
 -13   4   1      190.10      192.74     25.62 o 
 -12   4   1      198.92      167.78     25.74 o 
 -11   4   1        9.39        8.91     15.69 o 
 -10   4   1      848.41      761.10     33.44 o 
  -9   4   1       94.77      118.73     19.77 o 
  -8   4   1        1.81       11.14     12.41 o 
  -7   4   1     1538.19     1729.50     49.37 o 
  -6   4   1      963.75     1080.83     36.27 o 
  -5   4   1      219.73      258.53     16.02 o 
  -4   4   1      666.38      702.42     22.50 o 
  -3   4   1     3039.34     3231.30     53.54 o 
  -2   4   1      122.86      129.76     10.32 o 
  -1   4   1      153.23      153.42     16.76 o 
   0   4   1     2395.80     2279.85     40.41 o 
   1   4   1      975.60      919.47     23.95 o 
   2   4   1     1730.67     1713.10     35.79 o 
   3   4   1      238.62      239.92     22.86 o 
   4   4   1        8.38        5.98      8.04 o 
   5   4   1      855.08      809.84     21.59 o 
   6   4   1     1230.55     1261.01     27.75 o 
   7   4   1     3207.83     3431.61     62.33 o 
   8   4   1      180.31      195.85     14.71 o 
   9   4   1      143.69      116.57     13.85 o 
  10   4   1        3.69       -6.43     12.97 o 
  11   4   1      183.14      151.87     23.79 o 
  12   4   1        0.89       21.06     19.17 o 
  13   4   1      638.99      637.21     63.24 o 
  14   4   1      203.12      125.00     28.74 o 
  15   4   1        1.90       13.03     25.90 o 
  16   4   1      383.68      401.27     42.74 o 
  17   4   1        3.06       13.61     29.78 o 
  18   4   1       15.66        0.74     31.47 o 
  19   4   1      105.80        8.01     34.78 o 
 -19   5   1      121.97       74.80     48.00 o 
 -18   5   1       75.13       22.36     40.32 o 
 -17   5   1       15.42      -10.99     36.70 o 
 -16   5   1      126.63      156.46     74.61 o 
 -15   5   1     1012.32      934.63     54.47 o 
 -14   5   1     1113.86     1150.47     92.55 o 
 -13   5   1     1122.57     1036.78     52.83 o 
 -12   5   1      574.66      546.32     54.14 o 
 -11   5   1       50.14       22.91     26.91 o 
 -10   5   1      751.48      843.01     42.12 o 
  -9   5   1     1252.83     1313.49     88.69 o 
  -8   5   1     3365.82     3204.96    115.43 o 
  -7   5   1     4222.78     4147.29     78.83 o 
  -6   5   1      971.58      945.57     41.23 o 
  -5   5   1      620.18      667.46     33.74 o 
  -4   5   1     1924.41     1956.19     41.08 o 
  -3   5   1       78.06       42.51      9.52 o 
  -2   5   1     8957.10     9111.03    110.90 o 
  -1   5   1     9232.61     9169.63    111.08 o 
   0   5   1     5436.03     5270.06     69.90 o 
   1   5   1       41.83       22.61      9.03 o 
   2   5   1      145.80      176.02     14.21 o 
   3   5   1      409.02      428.86     20.04 o 
   4   5   1     4097.24     4252.76     64.24 o 
   5   5   1     7649.65     7488.26    107.17 o 
   6   5   1     2594.30     2504.03     53.39 o 
   7   5   1      202.24      178.86     13.81 o 
   8   5   1      393.28      397.95     19.28 o 
   9   5   1      481.46      510.01     27.09 o 
  10   5   1     1213.34     1275.64     40.96 o 
  11   5   1     2503.40     2540.79     61.78 o 
  12   5   1      733.58      786.39     43.48 o 
  13   5   1      172.04      185.78     29.01 o 
  14   5   1       15.17       -0.55     22.83 o 
  15   5   1       97.53       60.56     32.62 o 
  16   5   1      446.39      525.14     47.27 o 
  17   5   1      141.13       94.81     35.37 o 
  18   5   1      263.41      340.09     50.42 o 
  19   5   1       65.19       71.53     38.48 o 
 -19   6   1      141.99      240.39     62.48 o 
 -18   6   1      265.36      276.32     56.94 o 
 -17   6   1      108.23      217.10     49.29 o 
 -16   6   1      193.62      185.50     50.89 o 
 -15   6   1       50.32       71.69     36.30 o 
 -14   6   1        0.11      -31.54     21.33 o 
 -13   6   1      400.72      447.28     35.22 o 
 -12   6   1     1353.97     1304.46     56.66 o 
 -11   6   1      716.32      754.35     70.86 o 
 -10   6   1     1531.68     1404.55     53.59 o 
  -9   6   1      452.23      482.74     29.40 o 
  -8   6   1      130.18      119.19     19.75 o 
  -7   6   1     1002.01     1078.34     34.56 o 
  -6   6   1      910.68      863.63     33.53 o 
  -5   6   1     4157.69     4004.85     70.26 o 
  -4   6   1     5969.89     5963.75     92.60 o 
  -3   6   1      790.28      738.91     24.65 o 
  -2   6   1      464.66      573.27     21.56 o 
  -1   6   1      533.64      553.36     29.98 o 
   0   6   1      488.98      477.43     19.39 o 
   1   6   1     7743.73     7969.47    111.90 o 
   2   6   1     4118.07     4032.17     65.36 o 
   3   6   1     5584.88     5751.65     86.58 o 
   4   6   1       29.71       39.10     10.22 o 
   5   6   1       61.37       73.84     11.96 o 
   6   6   1      883.24      935.86     29.31 o 
   7   6   1     1824.03     1830.99     50.84 o 
   8   6   1     1735.16     1733.53     53.65 o 
   9   6   1      367.07      381.22     29.88 o 
  10   6   1      740.13      794.46     44.05 o 
  11   6   1        1.30        1.76     16.15 o 
  12   6   1      344.77      323.21     29.13 o 
  13   6   1      938.39      945.21     43.82 o 
  14   6   1      510.10      527.58     48.63 o 
  15   6   1      388.11      408.07     43.74 o 
  16   6   1      153.24      111.95     32.91 o 
  17   6   1       52.13       13.17     31.59 o 
  18   6   1       36.64       57.48     44.97 o 
  19   6   1       75.83       41.50     37.98 o 
 -18   7   1        6.19      -18.20     41.18 o 
 -17   7   1        0.96      -24.96     32.21 o 
 -16   7   1        4.21       36.19     29.15 o 
 -15   7   1        0.99        0.81     24.81 o 
 -14   7   1        7.86       40.48     24.85 o 
 -13   7   1       24.92       38.41     21.47 o 
 -12   7   1      155.58      180.82     25.89 o 
 -11   7   1       26.40        8.58     16.42 o 
 -10   7   1      260.34      245.68     25.30 o 
  -9   7   1      224.71      217.22     22.71 o 
  -8   7   1      449.21      505.46     27.91 o 
  -7   7   1      118.70      115.48     17.10 o 
  -6   7   1      492.71      547.78     26.36 o 
  -5   7   1       56.88       67.45     18.36 o 
  -4   7   1      201.57      211.72     22.68 o 
  -3   7   1      125.87      152.90     15.46 o 
  -2   7   1      128.93      121.89     14.27 o 
  -1   7   1        5.95       23.90     10.62 o 
   0   7   1       16.41       27.47     10.84 o 
   1   7   1      710.05      841.84     37.69 o 
   2   7   1       34.93        6.87      9.47 o 
   3   7   1       13.96       15.76     13.97 o 
   4   7   1      186.70      207.71     29.73 o 
   5   7   1      642.61      693.48     28.98 o 
   6   7   1        8.43       12.24     10.70 o 
   7   7   1       14.44       -3.26     10.94 o 
   8   7   1       70.34       50.99     15.30 o 
   9   7   1      177.82      204.00     25.61 o 
  10   7   1        5.69      -10.32     19.08 o 
  11   7   1      134.13      176.24     24.07 o 
  12   7   1        7.91      -25.87     18.84 o 
  13   7   1       49.66       81.79     24.09 o 
  14   7   1       12.13      -30.49     20.33 o 
  15   7   1        1.88       52.80     30.23 o 
  16   7   1       13.90      -45.81     46.83 o 
  17   7   1        9.43       23.91     32.95 o 
  18   7   1        0.35       65.96     44.87 o 
 -18   8   1      258.05      228.14     46.87 o 
 -17   8   1       99.49       96.66     29.98 o 
 -16   8   1       33.61       55.94     26.53 o 
 -15   8   1       63.42       45.76     24.73 o 
 -14   8   1       67.08       17.23     20.08 o 
 -13   8   1       10.67        2.50     20.26 o 
 -12   8   1      158.57      147.82     26.46 o 
 -11   8   1      613.81      636.46     37.12 o 
 -10   8   1      465.73      500.70     36.17 o 
  -9   8   1       23.63       17.89     16.47 o 
  -8   8   1      304.73      280.15     24.56 o 
  -7   8   1      153.88      164.26     19.49 o 
  -6   8   1     1397.55     1442.59     42.11 o 
  -5   8   1     1033.75      980.49     45.14 o 
  -4   8   1      601.75      638.41     27.83 o 
  -3   8   1     1071.01     1061.65     38.98 o 
  -2   8   1      945.35      916.49     33.11 o 
  -1   8   1      232.32      228.35     18.15 o 
   0   8   1       70.97       40.68     12.76 o 
   1   8   1     2713.57     2733.63     55.30 o 
   2   8   1      553.71      536.54     24.10 o 
   3   8   1      164.38      150.30     16.30 o 
   4   8   1      169.12      175.14     16.74 o 
   5   8   1       35.74       33.38     13.15 o 
   6   8   1      478.24      502.75     33.91 o 
   7   8   1     1182.54     1116.46     68.27 o 
   8   8   1      783.66      824.21     41.87 o 
   9   8   1     2466.08     2395.35    106.99 o 
  10   8   1       71.95       50.21     24.50 o 
  11   8   1       34.48       17.76     20.85 o 
  12   8   1      212.06      220.55     28.21 o 
  13   8   1       15.57       31.55     23.52 o 
  14   8   1       40.46       63.92     26.21 o 
  15   8   1       77.68       63.24     45.09 o 
  16   8   1      261.34      249.83     54.03 o 
  17   8   1        0.72       -5.68     37.17 o 
 -17   9   1        0.10      -10.04     31.76 o 
 -16   9   1        4.57       -9.41     30.13 o 
 -15   9   1      582.03      566.26     46.34 o 
 -14   9   1      359.88      387.43     37.69 o 
 -13   9   1      440.61      492.08     39.12 o 
 -12   9   1       51.98       97.29     25.48 o 
 -11   9   1        0.01      -20.96     18.99 o 
 -10   9   1       60.86       53.86     21.00 o 
  -9   9   1      433.37      469.41     40.95 o 
  -8   9   1     1691.95     1833.93     69.44 o 
  -7   9   1      942.66      978.69     38.84 o 
  -6   9   1     2104.17     2141.95     54.44 o 
  -5   9   1      295.13      276.19     23.25 o 
  -4   9   1       75.59       96.29     17.10 o 
  -3   9   1     1728.75     1854.53     47.46 o 
  -2   9   1     1250.26     1263.51     38.41 o 
  -1   9   1      964.58      940.37     33.60 o 
   0   9   1     1963.33     2000.79     48.43 o 
   1   9   1        2.49        0.72     12.92 o 
   2   9   1       50.58       44.01     15.05 o 
   3   9   1      598.44      613.81     27.64 o 
   4   9   1     1333.79     1349.47     49.07 o 
   5   9   1     2111.72     2076.51     70.56 o 
   6   9   1      893.75      902.03     69.88 o 
   7   9   1      453.25      414.29     33.02 o 
   8   9   1      306.04      345.76     46.52 o 
   9   9   1       97.64       88.07     31.17 o 
  10   9   1       45.53       48.65     26.14 o 
  11   9   1      616.53      616.07     67.90 o 
  12   9   1      688.63      661.50     45.56 o 
  13   9   1       53.71       68.18     25.99 o 
  14   9   1       27.19       35.48     32.53 o 
  15   9   1      106.74       69.84     45.57 o 
  16   9   1       74.64       86.47     47.09 o 
  17   9   1      166.15      147.65     53.40 o 
 -16  10   1      124.30       99.71     39.23 o 
 -15  10   1      131.42       91.98     33.15 o 
 -14  10   1        0.85       32.17     33.03 o 
 -13  10   1      142.31       83.10     61.53 o 
 -12  10   1       83.53       67.29     25.89 o 
 -11  10   1       39.22       36.63     22.67 o 
 -10  10   1        9.81        3.31     20.79 o 
  -9  10   1       28.51       10.85     20.93 o 
  -8  10   1      252.51      233.14     26.41 o 
  -7  10   1      134.23      140.44     22.63 o 
  -6  10   1     1074.87     1082.06     41.77 o 
  -5  10   1      479.38      458.57     29.35 o 
  -4  10   1      764.60      850.55     35.79 o 
  -3  10   1      170.81      176.39     21.98 o 
  -2  10   1        5.95       -3.17     14.58 o 
  -1  10   1       49.22       64.67     17.92 o 
   0  10   1       55.41       58.04     17.61 o 
   1  10   1      273.41      333.88     31.94 o 
   2  10   1      155.20      207.60     26.79 o 
   3  10   1      310.60      296.11     29.57 o 
   4  10   1      112.28      105.44     26.60 o 
   5  10   1        0.15      -16.17     18.18 o 
   6  10   1     1543.56     1483.52     56.55 o 
   7  10   1     1133.77     1183.49     51.49 o 
   8  10   1      459.31      397.94     49.94 o 
   9  10   1        3.68       -4.42     23.28 o 
  10  10   1      243.24      176.69     33.62 o 
  11  10   1      130.45      141.75     32.43 o 
  12  10   1        5.83       29.95     28.18 o 
  13  10   1      297.04      299.11     53.59 o 
  14  10   1      166.86      217.60     52.41 o 
  15  10   1        1.51       33.92     66.56 o 
  16  10   1        0.96      -37.95     40.60 o 
 -15  11   1       69.51       92.19     39.09 o 
 -14  11   1       20.31       52.80     37.56 o 
 -13  11   1        0.37      -33.57     30.38 o 
 -12  11   1        1.79        9.25     44.76 o 
 -11  11   1        0.03       -1.88     28.89 o 
 -10  11   1        9.27       -7.91     27.37 o 
  -9  11   1      123.31      127.60     29.35 o 
  -8  11   1      162.29      176.65     26.49 o 
  -7  11   1        0.53       13.06     19.46 o 
  -6  11   1       27.57       22.79     19.92 o 
  -5  11   1       99.18       81.70     21.66 o 
  -4  11   1       35.03       22.10     18.34 o 
  -3  11   1      227.50      203.02     24.14 o 
  -2  11   1       14.32       40.22     24.05 o 
  -1  11   1       41.02       13.67     20.55 o 
   0  11   1      150.94      126.21     26.68 o 
   1  11   1       17.31       -5.71     20.48 o 
   2  11   1       15.04       32.33     22.93 o 
   3  11   1       37.73       55.76     23.50 o 
   4  11   1       30.74       59.25     23.28 o 
   5  11   1       29.01       16.05     23.42 o 
   6  11   1      107.58      101.22     26.43 o 
   7  11   1        2.00       -7.86     36.80 o 
   8  11   1      453.76      461.40     92.66 o 
   9  11   1       64.34       69.62     41.23 o 
  10  11   1       57.26      -18.01     35.96 o 
  11  11   1       27.14       23.55     40.99 o 
  12  11   1      112.45       69.20     45.01 o 
  13  11   1        9.94       28.39     41.22 o 
  14  11   1        2.15      -19.32     44.39 o 
  15  11   1        4.91       48.22     48.32 o 
 -14  12   1        9.49      -14.29     39.93 o 
 -13  12   1       63.54       59.20     36.58 o 
 -12  12   1       60.37       88.90     37.96 o 
 -11  12   1      424.41      462.93     48.49 o 
 -10  12   1      144.08      131.35     60.98 o 
  -9  12   1      260.17      294.79     47.44 o 
  -8  12   1       61.53       59.03     31.41 o 
  -7  12   1      363.14      282.65     30.53 o 
  -6  12   1      238.84      257.97     29.10 o 
  -5  12   1      216.87      274.74     34.13 o 
  -4  12   1      456.62      451.28     32.22 o 
  -3  12   1      145.45      145.30     29.44 o 
  -2  12   1       38.47       40.86     24.86 o 
  -1  12   1      223.27      234.06     33.57 o 
   0  12   1      210.50      259.51     34.12 o 
   1  12   1      996.36     1079.43     53.43 o 
   2  12   1      326.02      386.63     39.25 o 
   3  12   1      110.86      171.36     32.07 o 
   4  12   1      300.16      312.49     38.44 o 
   5  12   1       53.94       88.39     28.79 o 
   6  12   1      129.59      106.70     58.56 o 
   7  12   1      110.74       87.73     30.57 o 
   8  12   1      156.90      211.93     46.53 o 
   9  12   1       46.00       28.46     37.47 o 
  10  12   1      103.54      136.06     44.77 o 
  11  12   1        0.55       33.46     42.20 o 
  12  12   1       14.23       -0.08     40.57 o 
  13  12   1       85.17      -15.05     45.01 o 
 -12  13   1        6.38       15.28     35.17 o 
 -11  13   1        8.32       23.20     34.96 o 
 -10  13   1       12.18       12.70     32.24 o 
  -9  13   1       24.98       22.13     31.67 o 
  -8  13   1      264.57      301.22     46.80 o 
  -7  13   1      148.09      168.14     38.85 o 
  -6  13   1      139.55       93.26     39.88 o 
  -5  13   1       12.36       -8.16     33.87 o 
  -4  13   1       28.02       -2.58     41.26 o 
  -3  13   1      596.28      540.70     43.59 o 
  -2  13   1       82.69      120.45     31.34 o 
  -1  13   1       85.63       92.39     31.02 o 
   0  13   1      247.69      326.35     38.83 o 
   1  13   1       90.17       91.77     30.77 o 
   2  13   1      133.62      106.28     30.53 o 
   3  13   1      131.87      121.85     43.49 o 
   4  13   1      389.87      399.33     46.86 o 
   5  13   1      166.29      243.09     37.68 o 
   6  13   1       48.10       89.43     41.86 o 
   7  13   1       35.12       12.44     38.85 o 
   8  13   1      136.73       50.02     41.28 o 
   9  13   1        6.26      -33.84     36.15 o 
  10  13   1       90.42       82.00     48.03 o 
  11  13   1       73.02       74.49     49.59 o 
  12  13   1      188.27      194.71     56.29 o 
 -10  14   1        0.64      -27.66     35.26 o 
  -9  14   1        2.07      -23.21     43.44 o 
  -8  14   1        1.63      -20.69     44.46 o 
  -7  14   1        0.42       29.24     44.68 o 
  -6  14   1       54.34       41.89     47.71 o 
  -5  14   1        4.64      -20.76     34.58 o 
  -4  14   1        7.11        6.66     47.23 o 
  -3  14   1        0.17       29.20     38.24 o 
  -2  14   1       55.99       52.66     37.65 o 
  -1  14   1      179.22      132.80     34.52 o 
   0  14   1       70.34       -3.65     46.94 o 
   1  14   1       70.33       60.78     31.93 o 
   2  14   1        3.20        8.90     29.50 o 
   3  14   1        0.16      -34.94     34.41 o 
   4  14   1       64.38       48.34     41.35 o 
   5  14   1       14.64       -5.68     39.95 o 
   6  14   1       37.77       51.37     43.98 o 
   7  14   1       12.07       66.64     44.28 o 
   8  14   1        3.95       54.71     45.87 o 
   9  14   1      136.46      155.49     52.09 o 
  10  14   1        2.02       52.05     49.48 o 
  -8  15   1        1.39       74.72     48.16 o 
  -7  15   1        5.98      -44.14     42.89 o 
  -6  15   1       34.54      -25.68     43.79 o 
  -5  15   1        2.77        7.74     44.17 o 
  -4  15   1      104.89       96.04     46.27 o 
  -3  15   1       51.54       39.14     43.08 o 
  -2  15   1       63.21       90.46     47.65 o 
  -1  15   1        6.89      -13.22     65.56 o 
   0  15   1       15.82       26.00     64.30 o 
   1  15   1        4.43       20.89     61.96 o 
   2  15   1       24.09       12.42     41.17 o 
   3  15   1       75.17       54.02     45.29 o 
   4  15   1       79.96       66.96     46.15 o 
   5  15   1       97.60      123.53     48.60 o 
   6  15   1        1.74       10.91     44.92 o 
   7  15   1        4.46       -6.60     48.58 o 
  -4  16   1      113.33       95.36     89.70 o 
  -3  16   1       63.83      126.09     77.30 o 
  -2  16   1        6.14        1.73     66.73 o 
  -1  16   1        7.16       70.63     67.77 o 
   0  16   1        0.74       -9.01     67.25 o 
   1  16   1      136.84      191.70     78.60 o 
   2  16   1       42.73        8.23     72.19 o 
   3  16   1       53.61       61.44     74.36 o 
 -20   0   2      150.11       90.56     61.62 o 
 -19   0   2       25.62      -34.67     49.92 o 
 -18   0   2       20.82       19.07     55.03 o 
 -17   0   2      439.49      387.12     77.99 o 
 -16   0   2      527.71      525.69     80.42 o 
 -15   0   2      797.20      801.98     87.01 o 
 -14   0   2      677.14      572.06     78.51 o 
 -13   0   2      195.91      120.37     46.28 o 
 -12   0   2      135.90      154.61     47.84 o 
 -11   0   2       45.44       75.74     35.88 o 
 -10   0   2     3215.17     3677.67    145.86 o 
  -9   0   2    15692.81    15592.72    422.77 o 
  -8   0   2     5215.53     4928.50    121.29 o 
  -7   0   2      584.96      577.31     34.87 o 
  -6   0   2      975.55     1031.44     42.05 o 
  -5   0   2       52.43       57.45     14.61 o 
  -4   0   2      126.22      142.99     22.97 o 
  -3   0   2    18573.38    18900.05    465.41 o 
  -2   0   2     6770.73     6596.56    126.62 o 
  -1   0   2      140.95      113.16     11.08 o 
   0   0   2    31768.33    35427.13    632.55 o 
   1   0   2     9657.20    10201.22    149.91 o 
   2   0   2     1839.78     1856.49     48.69 o 
   3   0   2     2689.42     2630.84     49.04 o 
   4   0   2     4270.51     4114.52     71.06 o 
   5   0   2     1508.64     1513.15     47.19 o 
   6   0   2     1569.91     1610.82     61.49 o 
   7   0   2      569.80      594.93     25.73 o 
   8   0   2     2928.25     3043.31     65.65 o 
   9   0   2     3426.03     3561.00     83.24 o 
  10   0   2     2365.53     2464.91     67.20 o 
  11   0   2     1053.66     1155.51     68.87 o 
  12   0   2       97.16      118.76     40.36 o 
  13   0   2      265.08      274.32     30.40 o 
  14   0   2      849.23      838.36     46.87 o 
  15   0   2     1268.83     1087.42     98.19 o 
  16   0   2      343.20      358.96     71.50 o 
  17   0   2       77.65      167.35     61.62 o 
  18   0   2      157.75      177.23     65.87 o 
  19   0   2       79.32       62.31     61.36 o 
 -20   1   2       77.00      105.65     49.45 o 
 -19   1   2      112.60       39.10     42.90 o 
 -18   1   2      303.89      314.32     59.02 o 
 -17   1   2      149.96      141.37     42.98 o 
 -16   1   2       29.96       38.96     44.67 o 
 -15   1   2      167.65      177.84     55.68 o 
 -14   1   2     3406.67     3540.99    160.73 o 
 -13   1   2     1508.76     1597.74     74.01 o 
 -12   1   2     1598.61     1487.13     67.24 o 
 -11   1   2      731.80      833.53     50.65 o 
 -10   1   2      759.83      842.75     39.82 o 
  -9   1   2      259.33      223.84     31.88 o 
  -8   1   2     2190.59     2148.01     56.83 o 
  -7   1   2     3359.47     3430.85     73.59 o 
  -6   1   2      343.37      355.49     38.69 o 
  -5   1   2     2319.52     2290.48     62.93 o 
  -4   1   2      101.73      154.18     17.02 o 
  -3   1   2     1057.85     1024.32     24.13 o 
  -2   1   2      959.24     1066.56     23.12 o 
  -1   1   2     5833.11     6049.75     73.87 o 
   0   1   2      959.44     1020.43     21.14 o 
   1   1   2    81596.26    85978.02   1012.86 o 
   2   1   2     5680.84     5935.70     72.42 o 
   3   1   2     1384.29     1454.76     24.67 o 
   4   1   2      178.72      192.27     10.24 o 
   5   1   2     1439.60     1429.15     34.29 o 
   6   1   2      424.78      430.69     14.71 o 
   7   1   2      854.93      897.55     21.74 o 
   8   1   2     1876.13     1845.12     34.02 o 
   9   1   2      293.39      338.25     27.15 o 
  10   1   2       12.53        4.99     10.53 o 
  11   1   2     1714.69     1733.44     38.04 o 
  12   1   2      492.52      527.73     24.57 o 
  13   1   2      565.05      614.80     27.49 o 
  14   1   2      456.05      505.77     34.99 o 
  15   1   2      286.19      274.21     35.57 o 
  16   1   2      771.86      734.82     58.77 o 
  17   1   2       69.43       93.80     33.36 o 
  18   1   2      109.79      152.84     47.60 o 
  19   1   2       59.42      -15.48     40.84 o 
 -20   2   2        0.24        2.90     45.22 o 
 -19   2   2        5.88       23.44     44.85 o 
 -18   2   2        0.34       17.91     40.25 o 
 -17   2   2      145.86      115.29     40.26 o 
 -16   2   2       44.50       36.75     33.79 o 
 -15   2   2      527.67      471.45     53.85 o 
 -14   2   2      237.10      186.04     54.12 o 
 -13   2   2       65.83       57.80     29.52 o 
 -12   2   2      136.98      124.87     24.82 o 
 -11   2   2        5.70      -24.34     16.23 o 
 -10   2   2       65.42       58.77     17.79 o 
  -9   2   2      612.66      604.52     33.75 o 
  -8   2   2       59.61       22.44     16.09 o 
  -7   2   2     3627.79     3950.17    100.33 o 
  -6   2   2        2.53        7.50     14.86 o 
  -5   2   2        5.35       -1.25     11.72 o 
  -4   2   2       47.75       31.59      9.76 o 
  -3   2   2      718.28      635.44     37.18 o 
  -2   2   2     1094.25     1018.91     23.41 o 
  -1   2   2     2220.70     2190.34     36.78 o 
   0   2   2     1939.40     2079.52     76.38 o 
   1   2   2     7079.15     7680.60    121.05 o 
   2   2   2    15381.20    15748.57    230.44 o 
   3   2   2      274.84      348.59     26.97 o 
   4   2   2      343.09      327.78     13.19 o 
   5   2   2        3.03       -8.21      5.90 o 
   6   2   2       31.91       34.48      9.19 o 
   7   2   2       55.80       50.61      9.13 o 
   8   2   2     1981.82     1995.40     35.62 o 
   9   2   2        1.25       -3.02      9.81 o 
  10   2   2        1.30      -12.65     10.16 o 
  11   2   2       89.16       67.34     15.40 o 
  12   2   2        2.96       -4.09     14.18 o 
  13   2   2        6.35       10.55     18.52 o 
  14   2   2       17.09        5.63     31.89 o 
  15   2   2       33.63       33.89     26.67 o 
  16   2   2        0.48      -19.54     26.88 o 
  17   2   2      148.06      209.90     39.14 o 
  18   2   2       69.83       17.20     34.73 o 
  19   2   2        2.02       32.73     44.05 o 
 -20   3   2      108.19       53.34     47.67 o 
 -19   3   2      504.15      697.14    166.65 o 
 -18   3   2      414.69      489.21    123.49 o 
 -17   3   2      136.01       59.30     79.77 o 
 -16   3   2       33.04       45.06     36.32 o 
 -15   3   2       73.62       66.83     35.13 o 
 -14   3   2      431.54      466.62     42.50 o 
 -13   3   2      934.20      942.40     50.29 o 
 -12   3   2     1499.90     1496.10     57.45 o 
 -11   3   2      634.39      721.50     41.10 o 
 -10   3   2      861.28      840.35     40.51 o 
  -9   3   2        2.40      -13.06     16.15 o 
  -8   3   2     1482.31     1406.52     82.64 o 
  -7   3   2     6046.57     6364.73    208.61 o 
  -6   3   2    13916.31    14728.73    290.94 o 
  -5   3   2     4184.95     4113.28     66.33 o 
  -4   3   2     2494.72     2358.41     53.18 o 
  -3   3   2       32.77       24.93      7.63 o 
  -2   3   2      946.03      950.76     32.80 o 
  -1   3   2     2284.12     2166.57     38.44 o 
   0   3   2     6491.27     6737.61     91.67 o 
   1   3   2     6874.87     6872.50    112.68 o 
   2   3   2     1855.80     1921.75     44.79 o 
   3   3   2     1156.37     1254.13     27.27 o 
   4   3   2     1544.94     1445.75     55.25 o 
   5   3   2      873.57      719.15     25.83 o 
   6   3   2     2682.80     2308.05     40.93 o 
   7   3   2     4309.98     4184.47     63.14 o 
   8   3   2     6827.26     6959.20     94.87 o 
   9   3   2      959.89     1019.33     29.80 o 
  10   3   2      249.66      274.04     19.37 o 
  11   3   2      583.87      644.02     27.19 o 
  12   3   2      796.23      854.49     38.18 o 
  13   3   2      841.28      952.82     77.64 o 
  14   3   2      227.16      238.63     56.96 o 
  15   3   2      232.42      229.51     62.62 o 
  16   3   2       90.17      101.16     42.03 o 
  17   3   2       74.28       24.86     31.16 o 
  18   3   2      374.76      303.62     47.52 o 
  19   3   2      151.22      187.20     53.99 o 
 -19   4   2        5.86       12.31     52.61 o 
 -18   4   2       62.83       12.44     78.95 o 
 -17   4   2      310.15      259.71    113.14 o 
 -16   4   2      452.26      484.19     56.09 o 
 -15   4   2      656.21      728.70    100.91 o 
 -14   4   2      280.62      267.21     42.28 o 
 -13   4   2      148.83      125.18     33.22 o 
 -12   4   2       61.12       31.13     23.04 o 
 -11   4   2     1216.58     1082.90     47.96 o 
 -10   4   2     1655.65     1741.21     71.43 o 
  -9   4   2     1484.28     1293.43     57.80 o 
  -8   4   2     2566.66     2517.94     81.18 o 
  -7   4   2     1784.88     2151.45     50.75 o 
  -6   4   2      238.09      276.86     22.60 o 
  -5   4   2     1533.41     1579.02     34.92 o 
  -4   4   2     2135.78     1956.01     43.84 o 
  -3   4   2     4842.72     4510.85     69.59 o 
  -2   4   2     7004.61     6808.27     96.25 o 
  -1   4   2      374.04      342.98     15.11 o 
   0   4   2      314.42      312.54     31.18 o 
   1   4   2     2945.74     3168.90     52.06 o 
   2   4   2     1813.37     1785.27     35.00 o 
   3   4   2     1731.74     1627.01     35.27 o 
   4   4   2     4642.17     4427.10     71.10 o 
   5   4   2      968.72      936.16     25.73 o 
   6   4   2       90.44      102.46     12.85 o 
   7   4   2     1367.74     1418.17     32.76 o 
   8   4   2     4973.98     5111.62     76.09 o 
   9   4   2      758.29      791.21     27.19 o 
  10   4   2     1037.58     1005.43     31.60 o 
  11   4   2      546.73      591.94     32.97 o 
  12   4   2       14.78       12.69     18.35 o 
  13   4   2        0.31        2.09     21.48 o 
  14   4   2      210.88      239.20     33.43 o 
  15   4   2      733.22      760.07     50.04 o 
  16   4   2      279.00      341.45     41.14 o 
  17   4   2      282.68      363.60     55.73 o 
  18   4   2        8.90      -11.27     39.82 o 
  19   4   2        0.05       -6.13     44.85 o 
 -19   5   2       14.19       57.29     48.28 o 
 -18   5   2       46.60       76.88     45.44 o 
 -17   5   2       93.78       82.27     48.40 o 
 -16   5   2       56.24       -3.93     30.19 o 
 -15   5   2        0.54        5.32     26.52 o 
 -14   5   2      381.98      333.36     50.54 o 
 -13   5   2      455.48      450.72     41.38 o 
 -12   5   2        8.07        7.47     20.34 o 
 -11   5   2       83.43       78.03     29.68 o 
 -10   5   2      357.17      279.59     40.30 o 
  -9   5   2       31.67       35.61     17.12 o 
  -8   5   2      107.60       99.29     16.28 o 
  -7   5   2     1051.21     1062.59     45.31 o 
  -6   5   2     3050.76     3127.76     51.60 o 
  -5   5   2       48.82       47.61      9.81 o 
  -4   5   2      588.20      603.57     19.89 o 
  -3   5   2      118.38      123.19     15.86 o 
  -2   5   2      277.83      287.59     13.91 o 
  -1   5   2        3.76        0.49      8.07 o 
   0   5   2      601.78      559.43     20.75 o 
   1   5   2     5008.02     5394.05     82.08 o 
   2   5   2      535.35      488.05     19.56 o 
   3   5   2     1003.74     1085.16     29.58 o 
   4   5   2      435.84      493.12     26.43 o 
   5   5   2      140.27      192.26     16.28 o 
   6   5   2      506.66      555.52     22.58 o 
   7   5   2       30.79       35.09     11.58 o 
   8   5   2      335.99      372.73     18.08 o 
   9   5   2      951.07     1018.62     48.04 o 
  10   5   2        1.33       18.80     16.31 o 
  11   5   2       37.57       51.10     26.49 o 
  12   5   2      190.33      183.82     28.67 o 
  13   5   2      132.54      140.91     41.16 o 
  14   5   2       18.54       63.54     28.27 o 
  15   5   2       18.09       45.53     41.03 o 
  16   5   2      213.90      206.25     47.54 o 
  17   5   2       60.55       29.50     48.62 o 
  18   5   2        0.59       58.43     42.61 o 
 -19   6   2        9.20       50.84     53.47 o 
 -18   6   2       41.70       80.48     47.75 o 
 -17   6   2       99.01      117.44     38.90 o 
 -16   6   2      169.76      138.15     35.13 o 
 -15   6   2      290.51      264.61     67.62 o 
 -14   6   2      707.14      698.26     50.59 o 
 -13   6   2       39.85      101.44     28.75 o 
 -12   6   2       91.32       90.03     39.93 o 
 -11   6   2      468.76      462.33     32.83 o 
 -10   6   2      540.80      584.53     33.57 o 
  -9   6   2       84.39       89.44     18.30 o 
  -8   6   2      601.73      671.62     31.70 o 
  -7   6   2      896.55     1013.06     40.41 o 
  -6   6   2       56.04       52.04     16.49 o 
  -5   6   2     1875.91     1855.44     37.56 o 
  -4   6   2     2019.73     1972.08     38.57 o 
  -3   6   2     1082.62     1073.42     27.01 o 
  -2   6   2      423.74      421.34     17.53 o 
  -1   6   2     1030.19     1032.07     25.44 o 
   0   6   2     2198.64     2319.04     47.09 o 
   1   6   2       75.08       84.39     13.01 o 
   2   6   2     4010.44     4179.47     71.38 o 
   3   6   2     1635.33     1519.26     38.15 o 
   4   6   2      814.17      782.20     28.36 o 
   5   6   2      479.25      478.92     30.62 o 
   6   6   2      103.79      105.16     25.01 o 
   7   6   2       73.84       71.78     16.87 o 
   8   6   2       10.21       16.96     13.21 o 
   9   6   2     1198.32     1186.99     36.47 o 
  10   6   2       61.42       20.95     24.54 o 
  11   6   2      486.63      496.71     70.56 o 
  12   6   2       10.57       -2.69     21.06 o 
  13   6   2        1.24       12.00     28.97 o 
  14   6   2       30.93       83.98     37.97 o 
  15   6   2       35.41       -2.30     52.74 o 
  16   6   2      175.22      139.11     47.02 o 
  17   6   2       99.98       79.07     42.87 o 
  18   6   2       24.66       59.35     52.73 o 
 -18   7   2      183.03      158.81     52.36 o 
 -17   7   2      147.38      215.68     44.31 o 
 -16   7   2        6.27       24.66     28.50 o 
 -15   7   2      281.40      219.73     33.59 o 
 -14   7   2       42.38       60.87     23.45 o 
 -13   7   2      632.73      670.86     47.98 o 
 -12   7   2      592.29      642.15     39.09 o 
 -11   7   2      724.79      776.68     39.62 o 
 -10   7   2      178.80      210.24     25.69 o 
  -9   7   2        7.96       12.35     17.17 o 
  -8   7   2      716.84      713.85     51.57 o 
  -7   7   2     1983.46     1812.50     49.13 o 
  -6   7   2     3315.16     3311.61     67.71 o 
  -5   7   2     2058.31     2060.95     42.10 o 
  -4   7   2     1151.35     1110.63     33.55 o 
  -3   7   2        3.02       -5.10     10.19 o 
  -2   7   2     1591.54     1582.23     34.58 o 
  -1   7   2     1704.12     1633.98     34.77 o 
   0   7   2     4428.83     4404.01     76.67 o 
   1   7   2       37.97       12.38     13.30 o 
   2   7   2      530.62      492.33     42.16 o 
   3   7   2        2.52       12.53     17.05 o 
   4   7   2      475.10      426.67     24.19 o 
   5   7   2     1113.97     1105.77     36.90 o 
   6   7   2     2795.80     2783.95     62.02 o 
   7   7   2     2486.34     2447.29     58.17 o 
   8   7   2      703.87      695.80     36.69 o 
   9   7   2      254.89      273.57     24.25 o 
  10   7   2       55.13       64.06     19.07 o 
  11   7   2      148.49      136.26     35.23 o 
  12   7   2      834.01      872.75     64.42 o 
  13   7   2      686.75      618.06    111.14 o 
  14   7   2      241.27      192.02     78.34 o 
  15   7   2        4.52      -48.59     32.39 o 
  16   7   2      103.31       46.36     40.22 o 
  17   7   2       36.01       96.68     72.93 o 
 -17   8   2      112.79       98.24     33.66 o 
 -16   8   2      234.21      281.85     38.45 o 
 -15   8   2      260.46      230.08     34.62 o 
 -14   8   2      307.05      307.89     47.77 o 
 -13   8   2        6.73       -0.65     21.28 o 
 -12   8   2        3.63       -3.38     20.86 o 
 -11   8   2      140.01      164.31     41.34 o 
 -10   8   2      396.20      396.44     31.63 o 
  -9   8   2     1369.62     1332.27     47.17 o 
  -8   8   2      101.34      101.16     32.13 o 
  -7   8   2      599.94      614.55     31.67 o 
  -6   8   2      145.59      163.10     20.53 o 
  -5   8   2        9.92       15.08     14.56 o 
  -4   8   2      615.26      589.34     32.84 o 
  -3   8   2     1490.46     1424.31     40.22 o 
  -2   8   2     1568.31     1542.26     61.20 o 
  -1   8   2      418.32      443.55     23.69 o 
   0   8   2      536.74      594.72     28.15 o 
   1   8   2       71.36       80.36     16.54 o 
   2   8   2     2044.48     2002.84     61.48 o 
   3   8   2     1064.63     1069.53     37.02 o 
   4   8   2      242.28      264.57     25.08 o 
   5   8   2      302.33      323.14     37.42 o 
   6   8   2      143.19      125.50     24.15 o 
   7   8   2       30.75        0.12     17.37 o 
   8   8   2     2320.97     2077.92     73.14 o 
   9   8   2       50.39       66.74     29.66 o 
  10   8   2      193.82      195.05     75.40 o 
  11   8   2        6.36        0.38     30.47 o 
  12   8   2       97.95       83.76     38.67 o 
  13   8   2        0.06       56.97     37.75 o 
  14   8   2       62.48       87.05     42.22 o 
  15   8   2       57.51       87.38     52.39 o 
  16   8   2       83.19      123.23     68.12 o 
  17   8   2      166.38      204.31     56.74 o 
 -17   9   2        8.04       59.64     35.75 o 
 -16   9   2        0.48       21.72     29.94 o 
 -15   9   2        2.62       43.39     34.08 o 
 -14   9   2       18.41       -3.01     26.46 o 
 -13   9   2        0.85        3.90     27.78 o 
 -12   9   2       20.08       30.82     24.46 o 
 -11   9   2        5.05       -4.90     21.83 o 
 -10   9   2       50.33       29.51     20.47 o 
  -9   9   2       73.40       82.02     25.09 o 
  -8   9   2      150.35      163.26     23.93 o 
  -7   9   2       59.83       66.82     23.20 o 
  -6   9   2     1762.26     1682.24     49.46 o 
  -5   9   2       86.63       89.77     18.34 o 
  -4   9   2       15.21       43.68     16.02 o 
  -3   9   2       36.92       14.89     18.74 o 
  -2   9   2      181.11      191.42     24.65 o 
  -1   9   2      273.85      281.65     27.14 o 
   0   9   2       46.61       52.21     22.81 o 
   1   9   2        2.84       19.50     17.64 o 
   2   9   2        0.60       -8.42     17.30 o 
   3   9   2      369.56      430.09     30.86 o 
   4   9   2       74.29       72.83     18.78 o 
   5   9   2      139.74      130.84     23.46 o 
   6   9   2      355.22      322.36     76.31 o 
   7   9   2       22.63        1.47     27.18 o 
   8   9   2      895.84     1010.18     65.03 o 
   9   9   2      739.57      649.28     63.00 o 
  10   9   2      123.27       60.19     36.33 o 
  11   9   2       10.17        8.22     33.66 o 
  12   9   2       50.69       40.26     35.79 o 
  13   9   2        1.98      -29.65     37.04 o 
  14   9   2        7.23        2.86     43.64 o 
  15   9   2       22.78        5.85     39.58 o 
  16   9   2        4.25       32.31     43.90 o 
 -16  10   2       94.46       62.54     31.91 o 
 -15  10   2       35.85       34.04     31.42 o 
 -14  10   2      114.48      119.91     32.55 o 
 -13  10   2        5.98        2.25     25.40 o 
 -12  10   2       98.45      142.45     30.48 o 
 -11  10   2       43.54       57.17     25.62 o 
 -10  10   2      250.75      291.84     32.21 o 
  -9  10   2      819.26      817.56     41.78 o 
  -8  10   2      321.48      400.52     31.85 o 
  -7  10   2     3081.31     3075.90     72.94 o 
  -6  10   2      295.54      256.37     26.74 o 
  -5  10   2      265.25      259.62     24.96 o 
  -4  10   2     1233.83     1367.70    110.12 o 
  -3  10   2      964.09      985.18     69.92 o 
  -2  10   2       78.37       83.52     23.42 o 
  -1  10   2      158.95      169.56     26.42 o 
   0  10   2      233.38      238.33     28.12 o 
   1  10   2      272.51      299.24     30.43 o 
   2  10   2      556.04      568.02     37.07 o 
   3  10   2     2115.77     2175.27     66.52 o 
   4  10   2       38.13       33.24     29.37 o 
   5  10   2      122.33      115.85     61.66 o 
   6  10   2      360.01      325.50     44.42 o 
   7  10   2       39.47       37.43     31.55 o 
   8  10   2       34.26       55.65     32.91 o 
   9  10   2     1570.61     1711.21     88.70 o 
  10  10   2      408.29      503.78     91.00 o 
  11  10   2      148.51      157.89     47.67 o 
  12  10   2       98.65       60.58     40.37 o 
  13  10   2        9.67        1.06     38.97 o 
  14  10   2       77.01      117.48     47.33 o 
  15  10   2       30.53       42.70     49.27 o 
 -15  11   2        4.05       41.16     42.00 o 
 -14  11   2       69.69      107.37     34.47 o 
 -13  11   2      173.26      244.39     36.79 o 
 -12  11   2      232.57      267.68     35.83 o 
 -11  11   2      192.68      208.19     33.21 o 
 -10  11   2       11.26       11.74     24.69 o 
  -9  11   2       24.47       64.32     23.93 o 
  -8  11   2      595.42      601.97     40.65 o 
  -7  11   2      263.49      280.60     29.44 o 
  -6  11   2       27.27       -0.28     26.40 o 
  -5  11   2      315.45      388.87     37.37 o 
  -4  11   2       66.12       62.39     25.58 o 
  -3  11   2       13.71       -3.39     21.03 o 
  -2  11   2       37.19       41.41     22.79 o 
  -1  11   2      467.66      505.99     41.05 o 
   0  11   2      756.53      706.70     42.82 o 
   1  11   2     1393.82     1523.81     59.13 o 
   2  11   2      354.28      401.58     75.18 o 
   3  11   2      255.55      266.58     44.79 o 
   4  11   2       46.00       66.03     44.41 o 
   5  11   2      180.78      269.55     69.03 o 
   6  11   2       51.78       61.52     37.04 o 
   7  11   2     1501.72     1547.26    165.19 o 
   8  11   2       23.84       -9.73     31.63 o 
   9  11   2      204.42      253.72     83.20 o 
  10  11   2       79.38       85.44     78.73 o 
  11  11   2      134.41      126.53     66.82 o 
  12  11   2       36.66       80.31     46.19 o 
  13  11   2       92.26      186.00     53.53 o 
  14  11   2      132.44      155.59     51.23 o 
 -13  12   2        2.23      -39.00     35.81 o 
 -12  12   2        1.34       24.54     28.86 o 
 -11  12   2        0.65       54.33     28.86 o 
 -10  12   2       93.83       99.02     30.56 o 
  -9  12   2      218.25      129.47     43.45 o 
  -8  12   2        2.92      -11.21     28.37 o 
  -7  12   2      392.60      444.49     90.16 o 
  -6  12   2      118.11      172.63     35.13 o 
  -5  12   2        7.51       42.27     27.02 o 
  -4  12   2       56.85       57.65     27.28 o 
  -3  12   2      148.73      163.88     45.19 o 
  -2  12   2       80.87      124.60     30.10 o 
  -1  12   2       78.17       33.57     25.41 o 
   0  12   2       15.01       20.59     43.55 o 
   1  12   2      216.03      245.09     72.75 o 
   2  12   2        1.73      -11.37     54.47 o 
   3  12   2       57.69       13.26     43.16 o 
   4  12   2        2.19       -7.17     51.39 o 
   5  12   2      150.82       85.21     39.53 o 
   6  12   2       94.19      118.29     42.70 o 
   7  12   2        4.45       23.83     63.35 o 
   8  12   2       44.99       66.86     41.64 o 
   9  12   2      190.81      257.22     54.27 o 
  10  12   2       12.61       23.78     43.90 o 
  11  12   2       23.74       31.77     44.98 o 
  12  12   2       19.72       10.20     45.05 o 
 -12  13   2        1.09       26.26     48.61 o 
 -11  13   2        1.25       19.92     45.82 o 
 -10  13   2       94.33       30.87     60.14 o 
  -9  13   2       50.61       65.00     33.73 o 
  -8  13   2       34.71      -34.96     34.98 o 
  -7  13   2       57.63       47.59     38.73 o 
  -6  13   2       59.92       56.31     31.15 o 
  -5  13   2       16.42       15.74     29.18 o 
  -4  13   2      304.92      268.20     67.81 o 
  -3  13   2       12.25       41.76     38.17 o 
  -2  13   2       74.76       47.32     35.89 o 
  -1  13   2       59.89       51.90     37.02 o 
   0  13   2      129.17      101.81     41.22 o 
   1  13   2       78.66       61.12     39.52 o 
   2  13   2       30.32      -40.52     36.43 o 
   3  13   2        1.37       10.85     37.12 o 
   4  13   2        7.86       69.27     38.27 o 
   5  13   2        1.76       24.06     39.92 o 
   6  13   2       36.20      103.65     45.05 o 
   7  13   2       39.72       32.54     40.92 o 
   8  13   2        0.63        5.74     41.81 o 
   9  13   2       43.97        9.95     44.11 o 
  10  13   2       28.89       20.92     46.78 o 
  11  13   2        2.03       10.36     48.37 o 
 -10  14   2       38.17       27.73     47.67 o 
  -9  14   2      138.56       86.99     52.64 o 
  -8  14   2      137.48       75.36     47.70 o 
  -7  14   2       43.63       77.47     46.63 o 
  -6  14   2       33.55       72.64     42.19 o 
  -5  14   2       21.99       45.08     40.82 o 
  -4  14   2      144.55      164.93     47.61 o 
  -3  14   2       39.94       83.33     44.17 o 
  -2  14   2      327.92      291.63     53.05 o 
  -1  14   2       17.59       -3.20     39.36 o 
   0  14   2       81.14        2.87     40.03 o 
   1  14   2       13.13      -21.63     37.68 o 
   2  14   2      244.08      154.32     47.94 o 
   3  14   2      196.32      154.45     49.36 o 
   4  14   2      163.85      245.42     53.34 o 
   5  14   2       52.30       43.95     44.52 o 
   6  14   2        9.73       29.85     46.66 o 
   7  14   2        3.34       10.43     63.01 o 
   8  14   2       48.12       19.09     46.43 o 
   9  14   2       67.61       79.30     50.23 o 
  -7  15   2       42.68      -35.27     63.61 o 
  -6  15   2        1.52        0.09     69.16 o 
  -5  15   2       44.33        8.75     69.85 o 
  -4  15   2       26.72       54.02     44.85 o 
  -3  15   2        1.01      -47.37     41.62 o 
  -2  15   2       49.64       70.22     47.88 o 
  -1  15   2       40.90       37.83     50.48 o 
   0  15   2      175.82      167.54     54.82 o 
   1  15   2       14.47      -61.88     41.25 o 
   2  15   2       14.81       68.63     60.14 o 
   3  15   2        4.18      -29.07     54.16 o 
   4  15   2        6.76       22.85     70.98 o 
   5  15   2        1.67      -11.07     47.44 o 
   6  15   2      134.63      133.76     68.73 o 
 -20   1   3        3.51      -38.68     47.33 o 
 -19   1   3      233.80       77.13     79.38 o 
 -18   1   3      268.72      325.50     59.56 o 
 -17   1   3       54.66      122.76     45.81 o 
 -16   1   3      203.33      192.26     46.79 o 
 -15   1   3      700.43      691.59     60.63 o 
 -14   1   3       98.17      130.82     37.39 o 
 -13   1   3      563.92      506.06     56.42 o 
 -12   1   3     3510.82     3615.34    113.80 o 
 -11   1   3      711.85      735.33     41.62 o 
 -10   1   3      633.18      633.17     45.90 o 
  -9   1   3      317.90      298.34     33.45 o 
  -8   1   3      589.06      626.67     32.97 o 
  -7   1   3       43.19       73.13     18.75 o 
  -6   1   3     4242.81     4538.82     89.99 o 
  -5   1   3     2149.44     2174.79     52.56 o 
  -4   1   3     4409.41     4319.73     70.28 o 
  -3   1   3     3362.87     3389.34     56.90 o 
  -2   1   3       34.61       34.12      7.97 o 
  -1   1   3     1514.64     1496.17     35.59 o 
   0   1   3      387.82      377.96     15.50 o 
   1   1   3     4648.32     4611.51     64.21 o 
   2   1   3     2157.51     1974.51     31.88 o 
   3   1   3     3155.81     2967.85     40.71 o 
   4   1   3      962.21      892.39     26.77 o 
   5   1   3      130.61      168.88     16.31 o 
   6   1   3      726.76      688.37     19.38 o 
   7   1   3     1984.34     1870.79     34.20 o 
   8   1   3     2290.50     2226.01     39.19 o 
   9   1   3      396.04      399.36     19.84 o 
  10   1   3      113.29      141.86     15.40 o 
  11   1   3       14.86       -3.80     12.61 o 
  12   1   3       57.66       72.50     17.68 o 
  13   1   3      705.24      675.03     28.92 o 
  14   1   3      843.95      887.08     34.70 o 
  15   1   3      582.29      681.06     36.51 o 
  16   1   3       23.18       92.62     43.38 o 
  17   1   3       24.31       20.51     40.34 o 
  18   1   3        9.02       13.06     39.77 o 
 -19   2   3      262.85      356.42     62.53 o 
 -18   2   3       98.72       90.99     47.99 o 
 -17   2   3       18.59      -25.10     55.33 o 
 -16   2   3      180.39      145.00     62.62 o 
 -15   2   3      788.59      879.06     65.61 o 
 -14   2   3       94.87      105.83     36.34 o 
 -13   2   3     2611.44     2705.84     82.50 o 
 -12   2   3      212.96      209.18     30.86 o 
 -11   2   3       33.54        4.60     19.94 o 
 -10   2   3      520.60      475.55     40.73 o 
  -9   2   3      767.38      782.34     33.52 o 
  -8   2   3     4940.71     4945.31    197.73 o 
  -7   2   3     3045.40     2894.71     84.05 o 
  -6   2   3     3602.35     3692.58     79.63 o 
  -5   2   3       10.98       10.87     11.40 o 
  -4   2   3      104.28       65.07     18.38 o 
  -3   2   3     2933.80     2876.85     51.40 o 
  -2   2   3     5150.23     5011.56     75.93 o 
  -1   2   3     6763.88     6544.38     82.29 o 
   0   2   3     1649.08     1500.71     32.23 o 
   1   2   3      444.91      419.92     16.75 o 
   2   2   3     1316.45     1466.40     39.57 o 
   3   2   3     1874.52     1851.25     28.53 o 
   4   2   3     6768.23     6770.92     78.56 o 
   5   2   3     3053.64     3080.63     43.74 o 
   6   2   3     1283.60     1201.58     25.63 o 
   7   2   3      974.05      958.10     24.92 o 
   8   2   3        8.13       10.18     10.15 o 
   9   2   3       35.28       43.45     11.50 o 
  10   2   3     1312.69     1272.55     32.11 o 
  11   2   3     1530.18     1564.42     37.29 o 
  12   2   3     1043.65     1077.60     33.02 o 
  13   2   3      374.50      432.39     27.83 o 
  14   2   3        6.74       21.00     25.09 o 
  15   2   3      101.09       91.15     45.09 o 
  16   2   3       15.59       25.20     31.83 o 
  17   2   3       23.58       37.43     39.98 o 
  18   2   3      322.83      365.35     59.57 o 
 -19   3   3       45.39       25.54     86.40 o 
 -18   3   3      140.31       75.78     48.68 o 
 -17   3   3       74.02      134.25     46.92 o 
 -16   3   3       93.87       81.50     42.80 o 
 -15   3   3       86.46       86.87     33.12 o 
 -14   3   3       31.72       62.84     29.31 o 
 -13   3   3      201.71      191.35     32.33 o 
 -12   3   3      266.26      289.81     33.30 o 
 -11   3   3     1044.04      907.17     46.21 o 
 -10   3   3      996.33     1097.41     57.86 o 
  -9   3   3        4.84       31.58     20.36 o 
  -8   3   3        2.38       10.77     18.65 o 
  -7   3   3      157.43      205.15     25.22 o 
  -6   3   3      396.40      354.31     32.39 o 
  -5   3   3      720.06      673.82     27.82 o 
  -4   3   3     1398.67     1292.69     62.18 o 
  -3   3   3     1000.98      940.31     51.38 o 
  -2   3   3      489.04      487.89     21.88 o 
  -1   3   3      162.62      181.98      9.81 o 
   0   3   3      544.86      522.24     24.80 o 
   1   3   3     3647.99     3627.39     77.98 o 
   2   3   3      162.13      134.81     20.30 o 
   3   3   3      626.86      570.84     26.72 o 
   4   3   3        4.23       19.26      8.39 o 
   5   3   3     1125.77     1153.02     23.48 o 
   6   3   3     1323.34     1271.34     26.41 o 
   7   3   3      785.41      784.99     28.97 o 
   8   3   3      170.59      155.62     13.98 o 
   9   3   3      142.32      146.96     14.46 o 
  10   3   3       17.20        8.75     13.83 o 
  11   3   3       54.26       57.88     18.90 o 
  12   3   3       58.31       39.30     23.71 o 
  13   3   3      527.56      513.12     46.15 o 
  14   3   3      110.98      104.32     29.78 o 
  15   3   3       35.07       21.67     29.00 o 
  16   3   3      237.17      245.35     69.81 o 
  17   3   3       28.70       13.34     39.37 o 
  18   3   3        2.13       14.90     46.97 o 
 -19   4   3       13.62       32.85     47.20 o 
 -18   4   3        2.65       -7.04     41.09 o 
 -17   4   3        2.37       39.73     40.74 o 
 -16   4   3        2.12        3.78     29.86 o 
 -15   4   3      114.97       98.95     33.04 o 
 -14   4   3      428.06      363.15     56.04 o 
 -13   4   3       76.48       83.25     29.94 o 
 -12   4   3       95.56       79.25     28.12 o 
 -11   4   3       41.26       60.28     35.36 o 
 -10   4   3        1.73      -31.44     32.89 o 
  -9   4   3      760.77      838.80     62.52 o 
  -8   4   3       59.29       37.45     15.61 o 
  -7   4   3       11.22       -8.13     10.90 o 
  -6   4   3      188.48      171.85     15.94 o 
  -5   4   3      205.62      201.70     15.90 o 
  -4   4   3      310.79      301.56     17.63 o 
  -3   4   3     2149.77     2202.97     55.75 o 
  -2   4   3     1221.33     1321.14     31.43 o 
  -1   4   3       25.91       36.28      8.55 o 
   0   4   3      213.14      311.06     21.68 o 
   1   4   3     1419.56     1449.15     42.82 o 
   2   4   3      749.79      809.49     59.79 o 
   3   4   3      618.23      588.44     42.73 o 
   4   4   3     2872.57     3091.82     54.31 o 
   5   4   3      130.74      174.63     13.49 o 
   6   4   3      436.92      434.26     19.62 o 
   7   4   3       46.95       53.90     15.00 o 
   8   4   3        1.10        5.45     14.14 o 
   9   4   3        7.19        0.23     14.84 o 
  10   4   3        6.43        2.88     21.03 o 
  11   4   3      209.43      200.31     30.48 o 
  12   4   3       42.97       15.69     24.44 o 
  13   4   3       55.46       51.61     26.46 o 
  14   4   3       30.94        4.25     27.19 o 
  15   4   3       16.85       22.00     30.71 o 
  16   4   3       71.33       35.49     39.89 o 
  17   4   3      159.09      167.74     48.39 o 
  18   4   3        0.87       15.43     42.11 o 
 -19   5   3       77.96       45.51     47.46 o 
 -18   5   3      162.70      211.45     54.85 o 
 -17   5   3      568.32      475.17     52.37 o 
 -16   5   3      224.60      299.81     43.15 o 
 -15   5   3       12.51        3.73     28.70 o 
 -14   5   3        3.96       14.09     28.73 o 
 -13   5   3       94.59       64.52     32.72 o 
 -12   5   3      828.46      856.95     67.98 o 
 -11   5   3     1867.11     1984.87     67.67 o 
 -10   5   3     1000.82     1034.30     48.77 o 
  -9   5   3      680.61      685.07     46.29 o 
  -8   5   3       15.37       22.24     16.50 o 
  -7   5   3      305.66      309.47     19.99 o 
  -6   5   3     2485.73     2507.17     52.68 o 
  -5   5   3     2904.04     2939.63     56.93 o 
  -4   5   3     2700.12     2746.68     53.64 o 
  -3   5   3     2406.68     2336.82     52.68 o 
  -2   5   3      449.29      412.93     26.19 o 
  -1   5   3      986.52      957.40     27.12 o 
   0   5   3     1647.02     1761.00     37.19 o 
   1   5   3     2346.67     2180.38     45.64 o 
   2   5   3     3650.54     3635.17     79.17 o 
   3   5   3     3910.46     3661.16     80.52 o 
   4   5   3      545.12      559.83     32.08 o 
   5   5   3      227.31      253.62     25.58 o 
   6   5   3      860.89      843.88     32.71 o 
   7   5   3      841.90      803.71     44.16 o 
   8   5   3     2311.09     2136.55     53.68 o 
   9   5   3     1247.62     1297.62     42.65 o 
  10   5   3      183.92      156.21     33.86 o 
  11   5   3       15.60      -13.81     23.00 o 
  12   5   3      247.36      246.68     45.68 o 
  13   5   3      184.11      199.03     34.73 o 
  14   5   3      550.79      611.64     58.87 o 
  15   5   3      210.71      219.63     49.70 o 
  16   5   3       81.22       45.44     55.42 o 
  17   5   3       98.04      114.39     46.63 o 
 -18   6   3        5.00      -51.82     34.55 o 
 -17   6   3        7.14       22.28     36.54 o 
 -16   6   3       77.93       79.04     29.83 o 
 -15   6   3      135.39      134.44     31.39 o 
 -14   6   3      590.23      572.86     41.87 o 
 -13   6   3      425.78      440.86     42.04 o 
 -12   6   3      178.97      169.52     39.02 o 
 -11   6   3        3.62        4.87     22.92 o 
 -10   6   3        9.63       17.71     20.89 o 
  -9   6   3      851.43      871.59     44.34 o 
  -8   6   3     1347.69     1392.32    108.31 o 
  -7   6   3     1169.68     1057.31     43.19 o 
  -6   6   3      484.74      454.54     23.55 o 
  -5   6   3       77.72      111.63     19.34 o 
  -4   6   3      123.86      117.84     16.29 o 
  -3   6   3     1186.86     1176.40     33.41 o 
  -2   6   3      610.86      642.51     25.17 o 
  -1   6   3     1474.15     1399.56     35.51 o 
   0   6   3     2305.89     2207.13     45.79 o 
   1   6   3       82.03       82.39     12.40 o 
   2   6   3        5.40       23.97     16.42 o 
   3   6   3     1606.50     1577.03     75.34 o 
   4   6   3      693.25      624.53     37.33 o 
   5   6   3      395.82      446.08     69.06 o 
   6   6   3     1568.02     1497.14     70.59 o 
   7   6   3      243.73      241.66     26.33 o 
   8   6   3        8.17       -6.43     16.00 o 
   9   6   3        2.34       -3.75     22.66 o 
  10   6   3      529.23      607.80     45.87 o 
  11   6   3      390.29      417.87     67.93 o 
  12   6   3      535.92      509.87     44.68 o 
  13   6   3       29.97       20.22     29.59 o 
  14   6   3        0.19       42.91     36.15 o 
  15   6   3       21.57      -16.02     36.81 o 
  16   6   3       36.87       69.34     43.71 o 
  17   6   3      107.18      140.48     50.40 o 
 -17   7   3        6.03        7.50     30.02 o 
 -16   7   3       20.71       63.93     30.80 o 
 -15   7   3       30.48       26.16     28.68 o 
 -14   7   3       37.18        5.64     28.79 o 
 -13   7   3      115.94       94.30     31.47 o 
 -12   7   3      234.99      224.98     58.28 o 
 -11   7   3      126.26      121.64     29.84 o 
 -10   7   3       70.19       48.54     24.15 o 
  -9   7   3       15.34        1.19     19.10 o 
  -8   7   3      206.14      194.81     29.33 o 
  -7   7   3      328.39      373.36     30.62 o 
  -6   7   3      357.27      273.56     26.92 o 
  -5   7   3      150.30      180.99     23.83 o 
  -4   7   3      369.33      361.06     22.55 o 
  -3   7   3        1.24        6.02     12.60 o 
  -2   7   3       30.07       25.83     16.25 o 
  -1   7   3      689.07      674.64     27.14 o 
   0   7   3       36.93       38.63     14.43 o 
   1   7   3        2.25       -5.75     23.60 o 
   2   7   3       96.54      115.52     22.68 o 
   3   7   3      232.41      201.91     26.17 o 
   4   7   3      267.24      297.57     31.12 o 
   5   7   3       13.14      -16.23     17.88 o 
   6   7   3       83.19       63.99     51.90 o 
   7   7   3        3.53       29.23     16.23 o 
   8   7   3        2.49       20.61     24.26 o 
   9   7   3       90.05       65.35     28.35 o 
  10   7   3      415.71      377.35     39.84 o 
  11   7   3       22.70        9.56     30.38 o 
  12   7   3        2.88      -25.23     32.95 o 
  13   7   3        4.58      -35.76     34.38 o 
  14   7   3       98.83      172.38     46.24 o 
  15   7   3       51.20       74.68     67.21 o 
  16   7   3        3.90      -17.19     40.68 o 
 -17   8   3        1.55       -3.44     32.19 o 
 -16   8   3       40.63       41.68     36.46 o 
 -15   8   3       60.50       69.83     33.83 o 
 -14   8   3      473.95      448.57     47.79 o 
 -13   8   3      114.97      115.99     33.17 o 
 -12   8   3       84.25      125.18     32.53 o 
 -11   8   3        2.88      -31.93     21.29 o 
 -10   8   3      109.95       92.45     27.30 o 
  -9   8   3       68.79       79.96     24.98 o 
  -8   8   3      304.02      324.29     32.64 o 
  -7   8   3      691.38      731.60     41.33 o 
  -6   8   3      148.91      141.11     23.65 o 
  -5   8   3        4.74       20.98     17.20 o 
  -4   8   3        1.36       16.45     17.58 o 
  -3   8   3      128.39      142.32     21.15 o 
  -2   8   3     1145.54     1167.59     37.56 o 
  -1   8   3      771.72      788.26     39.44 o 
   0   8   3      489.83      527.01     34.99 o 
   1   8   3      130.50      213.24     27.01 o 
   2   8   3      171.81      123.04     26.27 o 
   3   8   3      382.97      382.60     39.44 o 
   4   8   3      301.36      288.37     32.47 o 
   5   8   3      482.27      526.82     39.22 o 
   6   8   3      219.53      170.91     40.31 o 
   7   8   3       64.26       57.01     32.64 o 
   8   8   3       45.02       72.61     30.34 o 
   9   8   3      889.71      919.33     54.12 o 
  10   8   3       45.48       53.04     29.95 o 
  11   8   3       90.37       83.81     59.10 o 
  12   8   3        7.16       -6.91     34.87 o 
  13   8   3      115.20       57.85     38.75 o 
  14   8   3        6.58       19.71     39.23 o 
  15   8   3       18.50       -5.41     42.31 o 
  16   8   3       94.84        8.51    116.04 o 
 -16   9   3      122.08      168.40     35.11 o 
 -15   9   3       59.10       66.81     37.68 o 
 -14   9   3       17.35        2.34     32.41 o 
 -13   9   3       54.97       51.84     33.49 o 
 -12   9   3      254.39      266.15     40.40 o 
 -11   9   3      342.27      351.44     41.02 o 
 -10   9   3      323.24      346.34     38.83 o 
  -9   9   3      233.55      258.20     39.13 o 
  -8   9   3        0.30      -14.52     22.35 o 
  -7   9   3      895.52      885.29     46.73 o 
  -6   9   3      703.39      736.48     42.29 o 
  -5   9   3     1499.84     1628.30     59.38 o 
  -4   9   3     1836.27     1796.20     60.41 o 
  -3   9   3     1159.82     1104.34     48.49 o 
  -2   9   3       88.21       44.77     40.15 o 
  -1   9   3      209.83      227.89     29.22 o 
   0   9   3      394.87      361.06     48.11 o 
   1   9   3       27.66       86.96     24.68 o 
   2   9   3     1252.79     1192.51     53.62 o 
   3   9   3     1220.18     1160.68     54.77 o 
   4   9   3      123.68       98.74     28.56 o 
   5   9   3      335.49      333.28     37.21 o 
   6   9   3      160.54      196.21     38.67 o 
   7   9   3      663.85      628.74     52.11 o 
   8   9   3      755.80      873.17     65.20 o 
   9   9   3     1055.95     1017.39     88.70 o 
  10   9   3      388.64      400.43     70.50 o 
  11   9   3        9.11       32.31     45.54 o 
  12   9   3        8.57       19.25     35.62 o 
  13   9   3      105.17       41.89     44.08 o 
  14   9   3      122.62      146.21     52.29 o 
  15   9   3       86.45      123.34     51.99 o 
 -15  10   3       38.65      -14.49     37.40 o 
 -14  10   3      139.63      134.54     40.58 o 
 -13  10   3       47.61       14.97     32.96 o 
 -12  10   3       56.80       49.15     42.29 o 
 -11  10   3        0.70       53.34     30.74 o 
 -10  10   3        0.41        5.04     27.41 o 
  -9  10   3      111.48      101.05     42.96 o 
  -8  10   3        8.04        1.26     23.31 o 
  -7  10   3      125.40      106.36     28.98 o 
  -6  10   3        2.81        1.96     22.29 o 
  -5  10   3      540.02      571.78    127.53 o 
  -4  10   3        6.34      -23.87     23.91 o 
  -3  10   3      195.57      199.06     37.83 o 
  -2  10   3      557.33      522.04     38.93 o 
  -1  10   3       59.56       44.39     24.22 o 
   0  10   3       32.59        0.96     25.37 o 
   1  10   3      150.53       83.94     28.03 o 
   2  10   3      186.01      153.30     31.85 o 
   3  10   3       37.45       20.76     29.87 o 
   4  10   3      575.86      512.07     44.59 o 
   5  10   3      379.80      248.02     44.66 o 
   6  10   3       11.21       28.60     32.63 o 
   7  10   3       49.65       35.56     33.96 o 
   8  10   3        5.15       15.93     33.83 o 
   9  10   3       40.29       40.83     68.16 o 
  10  10   3       21.45       37.04     42.29 o 
  11  10   3        6.38       -6.38     39.13 o 
  12  10   3       91.34       60.36     43.55 o 
  13  10   3        0.76        4.20     41.03 o 
  14  10   3        0.73       61.89     49.21 o 
 -14  11   3        3.33       16.26     37.09 o 
 -13  11   3        8.12      -11.99     33.65 o 
 -12  11   3        1.84      -15.59     32.86 o 
 -11  11   3       10.51       29.28     33.32 o 
 -10  11   3       77.55       61.48     32.76 o 
  -9  11   3       37.34      100.03     32.58 o 
  -8  11   3       23.05      -21.65     26.36 o 
  -7  11   3        2.96        2.74     32.14 o 
  -6  11   3      126.76       86.14     36.95 o 
  -5  11   3       68.40       95.70     36.80 o 
  -4  11   3        5.49       -4.84     28.99 o 
  -3  11   3        7.91      -35.22     32.15 o 
  -2  11   3        0.53      -21.74     28.57 o 
  -1  11   3        3.56       -0.19     30.10 o 
   0  11   3      128.92      198.88     40.86 o 
   1  11   3       11.55      -18.87     30.88 o 
   2  11   3      147.58      205.46     44.11 o 
   3  11   3       40.22       11.37     32.39 o 
   4  11   3        0.18      -49.17     52.43 o 
   5  11   3        0.37       12.33     49.18 o 
   6  11   3        5.87        0.81     45.76 o 
   7  11   3       21.94        3.70     35.80 o 
   8  11   3       46.22       12.75     60.75 o 
   9  11   3        9.35        3.98     37.14 o 
  10  11   3        0.52      -26.58     76.87 o 
  11  11   3        6.71      -49.92     38.48 o 
  12  11   3       15.31       25.60     43.40 o 
  13  11   3       20.18       37.81     48.29 o 
 -12  12   3       65.32      112.52     38.86 o 
 -11  12   3       26.02       95.25     41.02 o 
 -10  12   3       68.82        7.34     39.20 o 
  -9  12   3       70.76       75.80     40.93 o 
  -8  12   3      124.97      198.32     46.52 o 
  -7  12   3      563.59      577.61     60.87 o 
  -6  12   3       31.78       11.09     35.15 o 
  -5  12   3       48.56       64.48     70.67 o 
  -4  12   3       54.17       65.91     40.69 o 
  -3  12   3      156.53      210.91     46.33 o 
  -2  12   3      889.48      921.36     69.19 o 
  -1  12   3      126.01      154.66     48.62 o 
   0  12   3        6.38      -40.96     55.51 o 
   1  12   3       42.50       31.92     37.98 o 
   2  12   3       40.99       52.48     37.10 o 
   3  12   3       20.77       30.28     39.06 o 
   4  12   3      301.23      220.44     63.61 o 
   5  12   3      547.85      489.72     61.31 o 
   6  12   3       26.15       53.99     42.53 o 
   7  12   3       67.56       -6.31     42.90 o 
   8  12   3        0.28       -5.06     38.73 o 
   9  12   3      157.34      163.49     49.52 o 
  10  12   3      114.43      147.16     52.51 o 
  11  12   3       27.57       65.88     60.32 o 
 -10  13   3       81.81      128.84     66.47 o 
  -9  13   3       59.99       98.98     46.07 o 
  -8  13   3       14.57      -49.16     35.99 o 
  -7  13   3       46.24       78.34     44.64 o 
  -6  13   3        1.84       -0.28     39.48 o 
  -5  13   3      264.12      248.96     52.26 o 
  -4  13   3       97.99      107.22     42.23 o 
  -3  13   3       45.97       87.22     42.87 o 
  -2  13   3        3.58      -11.30     34.87 o 
  -1  13   3        7.96       30.17     39.32 o 
   0  13   3      224.13      331.70     78.65 o 
   1  13   3      143.91      229.09     50.24 o 
   2  13   3      531.03      442.48     96.71 o 
   3  13   3      135.72       63.59     40.95 o 
   4  13   3       16.79       39.05     39.59 o 
   5  13   3        0.52        2.41     38.30 o 
   6  13   3        1.24      -10.84     59.24 o 
   7  13   3       90.51      105.04     50.59 o 
   8  13   3       30.71       57.24     47.68 o 
   9  13   3       16.65       67.83     49.04 o 
  -8  14   3        0.35       -2.10     42.22 o 
  -7  14   3        0.27      -34.14     48.92 o 
  -6  14   3       14.66       -5.26     42.40 o 
  -5  14   3        0.17       12.79     42.19 o 
  -4  14   3        7.36       46.29     46.38 o 
  -3  14   3        4.70      -21.70     39.21 o 
  -2  14   3       26.41       67.34     49.61 o 
  -1  14   3       15.07      -28.95     38.52 o 
   0  14   3        1.17       31.50     43.57 o 
   1  14   3        3.03       -9.25    112.40 o 
   2  14   3        6.31       -5.35     58.20 o 
   3  14   3        7.56      -13.54     43.59 o 
   4  14   3        1.43       22.43     45.68 o 
   5  14   3        6.31       88.44     49.64 o 
   6  14   3       14.92       16.24     47.58 o 
   7  14   3        2.94        5.40     43.77 o 
  -4  15   3        1.13      -20.94     47.26 o 
  -3  15   3        3.50      -13.87     47.82 o 
  -2  15   3       60.82       91.70     49.15 o 
  -1  15   3        0.28      -33.94     45.09 o 
   0  15   3        0.63       44.03     48.92 o 
   1  15   3        8.21       36.69     61.23 o 
   2  15   3        8.41      -40.54     62.53 o 
   3  15   3        7.19       26.41     49.30 o 
 -19   0   4      220.48      237.89     81.89 o 
 -18   0   4      518.78      447.87     90.73 o 
 -17   0   4      501.26      477.08     90.73 o 
 -16   0   4        1.69       20.37     57.54 o 
 -15   0   4      173.93      131.47     61.71 o 
 -14   0   4      292.72      206.09     61.10 o 
 -13   0   4     1695.38     1786.49    117.09 o 
 -12   0   4     2278.04     2227.72    123.94 o 
 -11   0   4     3069.34     2942.64    139.02 o 
 -10   0   4      359.99      395.64     67.12 o 
  -9   0   4      122.37      190.00     29.85 o 
  -8   0   4      472.13      476.74     37.66 o 
  -7   0   4     1913.42     1887.95     66.44 o 
  -6   0   4     4090.09     4168.93    105.86 o 
  -5   0   4      719.88      644.20     37.20 o 
  -4   0   4     2466.80     2391.38     70.31 o 
  -3   0   4      368.72      391.63     41.99 o 
  -2   0   4        8.51       -9.11     34.93 o 
  -1   0   4     2676.32     2746.43     70.12 o 
   0   0   4     1358.34     1331.80     37.19 o 
   1   0   4      996.18     1013.06     32.49 o 
   2   0   4    11308.54    11565.46    180.35 o 
   3   0   4     3884.56     4056.68     77.80 o 
   4   0   4      341.65      321.82     21.22 o 
   5   0   4      603.68      570.48     27.57 o 
   6   0   4     1069.40     1043.95     46.30 o 
   7   0   4      842.01      854.80     34.80 o 
   8   0   4      635.99      627.68     32.41 o 
   9   0   4     1143.77     1101.87     73.88 o 
  10   0   4      911.49      865.23     49.03 o 
  11   0   4      551.79      527.69     50.18 o 
  12   0   4      711.33      778.10     50.71 o 
  13   0   4       92.38      183.22     35.16 o 
  14   0   4      225.01      213.80     58.41 o 
  15   0   4      242.85      298.99     63.09 o 
 -19   1   4       11.29      -68.80     54.43 o 
 -18   1   4        6.14      -22.05     43.70 o 
 -17   1   4      144.02       81.37     56.81 o 
 -16   1   4      267.21      272.32     51.46 o 
 -15   1   4      119.77      122.27     43.10 o 
 -14   1   4        8.49       22.85     34.42 o 
 -13   1   4      903.22      902.74     61.77 o 
 -12   1   4        7.84       19.07     25.32 o 
 -11   1   4      388.34      414.93     36.09 o 
 -10   1   4      772.52      822.98     43.07 o 
  -9   1   4     1104.96     1032.37     42.84 o 
  -8   1   4     1116.52     1035.91     41.12 o 
  -7   1   4      291.87      303.23     34.01 o 
  -6   1   4        0.38       -0.50     10.38 o 
  -5   1   4       51.83       40.49     13.95 o 
  -4   1   4      662.07      652.94     35.46 o 
  -3   1   4      193.46      197.36     13.75 o 
  -2   1   4     1655.57     1642.33     38.55 o 
  -1   1   4      183.57      158.60     12.88 o 
   0   1   4      271.35      279.24     13.89 o 
   1   1   4     5613.55     5854.89     84.58 o 
   2   1   4     8898.10     9260.58    105.14 o 
   3   1   4      181.25      199.14     12.27 o 
   4   1   4      901.43      908.28     24.82 o 
   5   1   4      173.55      183.12     13.12 o 
   6   1   4       90.12      112.87     14.16 o 
   7   1   4       95.70       86.23     14.31 o 
   8   1   4      286.01      270.49     19.30 o 
   9   1   4      400.21      406.93     22.40 o 
  10   1   4      316.58      346.44     22.68 o 
  11   1   4       98.45      147.27     22.41 o 
  12   1   4        1.25       20.53     21.56 o 
  13   1   4        0.64       19.18     22.93 o 
  14   1   4       92.76       92.30     29.44 o 
  15   1   4      321.58      424.71     51.41 o 
  16   1   4      392.69      519.03     82.41 o 
 -18   2   4      106.59       80.93     48.74 o 
 -17   2   4        0.71      -46.91     40.17 o 
 -16   2   4       29.51       59.58     41.21 o 
 -15   2   4       62.18       24.27     36.83 o 
 -14   2   4       40.62       53.30     29.64 o 
 -13   2   4        6.18       26.80     27.08 o 
 -12   2   4        0.58        6.08     23.82 o 
 -11   2   4       15.61       29.40     23.08 o 
 -10   2   4        8.26      -16.41     19.32 o 
  -9   2   4        0.03      -29.45     19.64 o 
  -8   2   4        3.38       -2.26     20.04 o 
  -7   2   4      140.73      120.74     20.23 o 
  -6   2   4       78.71       35.97     22.73 o 
  -5   2   4      469.71      480.10     36.62 o 
  -4   2   4        1.07        3.34     10.28 o 
  -3   2   4      320.04      321.77     17.16 o 
  -2   2   4       26.71       19.77      8.63 o 
  -1   2   4      661.02      657.36     23.26 o 
   0   2   4      289.08      266.65     12.58 o 
   1   2   4      876.19      932.08     28.05 o 
   2   2   4     2351.38     2360.38     47.35 o 
   3   2   4        1.13      -15.13     12.83 o 
   4   2   4      587.98      545.57     21.57 o 
   5   2   4      116.39      101.73     13.71 o 
   6   2   4       25.55       28.02     12.62 o 
   7   2   4        5.04      -17.87     12.82 o 
   8   2   4       77.56       80.77     17.83 o 
   9   2   4      286.53      294.56     24.21 o 
  10   2   4      135.50      149.68     27.49 o 
  11   2   4      201.19      190.03     24.29 o 
  12   2   4        1.71      -27.10     18.07 o 
  13   2   4        0.45      -11.79     20.33 o 
  14   2   4        5.00      -19.81     30.71 o 
  15   2   4       22.45      -49.40     32.93 o 
  16   2   4        2.08       26.59     57.81 o 
  17   2   4      128.32       95.57     49.17 o 
 -18   3   4        6.33      -20.08     46.13 o 
 -17   3   4      189.57      200.02     53.40 o 
 -16   3   4      511.03      466.77     60.62 o 
 -15   3   4      399.28      503.27     47.54 o 
 -14   3   4      264.81      283.08     38.55 o 
 -13   3   4      202.64      180.09     54.99 o 
 -12   3   4       73.85       22.10     25.74 o 
 -11   3   4       49.87       35.64     28.01 o 
 -10   3   4     1281.33     1294.36     52.70 o 
  -9   3   4     1100.49     1225.59     49.61 o 
  -8   3   4     1218.03     1260.66     66.46 o 
  -7   3   4      273.03      316.39     27.04 o 
  -6   3   4     3178.07     3338.47     66.02 o 
  -5   3   4     1334.07     1269.07     36.68 o 
  -4   3   4      659.81      616.86     25.36 o 
  -3   3   4     1339.06     1254.41     36.25 o 
  -2   3   4     2385.65     2372.65     41.44 o 
  -1   3   4     2660.30     2695.23     43.21 o 
   0   3   4       42.21       51.67     13.90 o 
   1   3   4     1426.80     1501.93     35.89 o 
   2   3   4      148.23      139.71     14.36 o 
   3   3   4     2131.14     2154.30     64.86 o 
   4   3   4      476.68      473.54     25.56 o 
   5   3   4      752.69      796.41     32.03 o 
   6   3   4       68.04       72.46     16.60 o 
   7   3   4      220.03      260.93     22.62 o 
   8   3   4      960.53      929.24     36.63 o 
   9   3   4     2220.03     2210.05     55.93 o 
  10   3   4      822.05      833.57     41.75 o 
  11   3   4       31.33       54.47     20.71 o 
  12   3   4       68.23       75.88     22.86 o 
  13   3   4       15.63       -7.26     25.81 o 
  14   3   4       22.81        3.46     28.65 o 
  15   3   4      153.32      184.55     36.54 o 
  16   3   4      112.78      100.62     43.75 o 
  17   3   4       27.96       13.88     42.66 o 
 -18   4   4      183.96      237.52     59.63 o 
 -17   4   4      248.58      328.09    102.22 o 
 -16   4   4       37.51        8.55     34.25 o 
 -15   4   4        7.65      -29.08     38.04 o 
 -14   4   4      232.87      213.74     39.53 o 
 -13   4   4      624.39      639.94     42.16 o 
 -12   4   4      736.90      749.06     38.13 o 
 -11   4   4      907.28      979.05     51.20 o 
 -10   4   4       68.79       92.09     25.38 o 
  -9   4   4       20.53       37.51     20.39 o 
  -8   4   4      395.31      365.88     25.22 o 
  -7   4   4      426.02      376.77     24.67 o 
  -6   4   4     1680.65     1553.65     42.12 o 
  -5   4   4     4791.79     4857.08     83.90 o 
  -4   4   4     1096.17     1068.47     32.66 o 
  -3   4   4       70.27       61.65     12.23 o 
  -2   4   4      301.29      311.34     22.77 o 
  -1   4   4     1430.13     1410.44     35.70 o 
   0   4   4     1297.45     1306.30     58.07 o 
   1   4   4      981.81     1043.67     40.57 o 
   2   4   4     2581.30     2594.17     65.14 o 
   3   4   4       29.14       24.63     16.20 o 
   4   4   4        3.77       30.94     17.41 o 
   5   4   4     1059.83     1037.60     39.34 o 
   6   4   4      915.55      883.56     35.11 o 
   7   4   4      920.23      976.53     37.63 o 
   8   4   4      419.73      396.08     27.65 o 
   9   4   4      117.74      119.81     21.76 o 
  10   4   4      133.02      108.46     22.09 o 
  11   4   4       72.04       65.06     26.97 o 
  12   4   4      161.66      150.05     34.86 o 
  13   4   4      358.88      411.55     42.65 o 
  14   4   4      340.05      363.76     43.54 o 
  15   4   4        5.91      -32.18     30.34 o 
  16   4   4        0.01       26.43     33.64 o 
 -18   5   4        0.07       -7.08     30.51 o 
 -17   5   4       38.67       18.43     43.17 o 
 -16   5   4       70.04       83.88     31.63 o 
 -15   5   4       11.89        3.83     26.33 o 
 -14   5   4        1.34       17.71     28.79 o 
 -13   5   4      157.37      132.00     28.00 o 
 -12   5   4       62.33       84.48     27.69 o 
 -11   5   4       67.13       67.12     25.67 o 
 -10   5   4      167.34      159.62     28.61 o 
  -9   5   4      179.05      124.73     29.10 o 
  -8   5   4        8.77       37.48     18.91 o 
  -7   5   4        1.19      -14.05     14.12 o 
  -6   5   4      454.67      440.17     24.72 o 
  -5   5   4       11.16       33.75     13.25 o 
  -4   5   4      309.70      308.43     24.07 o 
  -3   5   4       92.78       71.41     19.06 o 
  -2   5   4       90.59       76.35     18.84 o 
  -1   5   4       14.66      -10.03     13.66 o 
   0   5   4       10.07        6.91     15.09 o 
   1   5   4      257.04      258.81     25.48 o 
   2   5   4     1236.05     1219.98     45.53 o 
   3   5   4       81.98       73.10     19.91 o 
   4   5   4        1.94        7.33     18.34 o 
   5   5   4       81.99       72.83     17.74 o 
   6   5   4       30.20       20.54     16.54 o 
   7   5   4        4.08       -9.34     16.03 o 
   8   5   4      138.67      149.74     22.52 o 
   9   5   4      870.19      884.44     39.29 o 
  10   5   4        3.89       -5.06     18.27 o 
  11   5   4       76.63       21.43     27.29 o 
  12   5   4       37.38       38.24     28.97 o 
  13   5   4        6.07       70.53     32.09 o 
  14   5   4        5.93       25.84     45.00 o 
  15   5   4       27.23      108.77     43.23 o 
  16   5   4      118.84      137.60     41.43 o 
 -17   6   4        2.23        8.98     31.99 o 
 -16   6   4        9.62        4.57     31.26 o 
 -15   6   4       13.32      -30.30     25.67 o 
 -14   6   4      336.84      325.61     33.82 o 
 -13   6   4      133.67      133.71     39.71 o 
 -12   6   4       23.62       27.93     27.64 o 
 -11   6   4       32.56       52.33     27.14 o 
 -10   6   4       21.74       30.21     22.93 o 
  -9   6   4        0.26       14.88     18.75 o 
  -8   6   4      141.19      141.98     24.20 o 
  -7   6   4      365.06      336.72     29.67 o 
  -6   6   4      752.00      742.22     31.20 o 
  -5   6   4        3.92       11.87     19.98 o 
  -4   6   4      143.72      167.21     22.51 o 
  -3   6   4        5.54       -2.01     16.82 o 
  -2   6   4       95.27       81.25     21.87 o 
  -1   6   4      531.74      566.00     33.57 o 
   0   6   4     1358.86     1396.40     49.70 o 
   1   6   4      722.01      740.19     38.42 o 
   2   6   4      351.24      300.21     29.36 o 
   3   6   4       16.37       14.69     37.33 o 
   4   6   4      331.95      339.36     31.43 o 
   5   6   4       29.06      -20.47     19.35 o 
   6   6   4      837.67      891.24     38.42 o 
   7   6   4      199.09      171.07     44.89 o 
   8   6   4      282.23      257.48     26.72 o 
   9   6   4       24.93       17.72     25.32 o 
  10   6   4        0.71      -18.50     24.71 o 
  11   6   4       70.74       91.74     31.40 o 
  12   6   4       19.44        7.84     29.22 o 
  13   6   4      278.56      229.37     40.01 o 
  14   6   4       11.53       29.88     33.59 o 
  15   6   4        2.01       30.50     35.23 o 
 -16   7   4      171.04      168.82     39.24 o 
 -15   7   4      234.76      216.48     34.96 o 
 -14   7   4      284.74      336.50     48.65 o 
 -13   7   4      353.67      292.94     41.14 o 
 -12   7   4       15.01       26.04     27.39 o 
 -11   7   4      319.52      333.90     38.82 o 
 -10   7   4      578.11      665.82     45.79 o 
  -9   7   4      542.54      510.67     40.41 o 
  -8   7   4      607.62      580.93     38.81 o 
  -7   7   4      112.44       86.51     29.33 o 
  -6   7   4       53.26       24.89     26.46 o 
  -5   7   4      717.96      742.74     39.01 o 
  -4   7   4      780.71      737.26     38.72 o 
  -3   7   4     1453.39     1503.73     52.51 o 
  -2   7   4     1008.35     1080.94     69.82 o 
  -1   7   4      548.04      559.74     35.99 o 
   0   7   4        8.59        9.15     18.13 o 
   1   7   4       30.34       34.80     20.53 o 
   2   7   4       27.40       23.65     20.09 o 
   3   7   4     1676.40     1651.79     70.97 o 
   4   7   4      830.94      895.88     46.90 o 
   5   7   4      584.70      613.30     46.41 o 
   6   7   4        2.57        8.10     23.88 o 
   7   7   4       37.52       71.81     21.07 o 
   8   7   4      348.69      376.47     39.68 o 
   9   7   4      583.41      619.00     46.48 o 
  10   7   4      345.74      338.19     41.00 o 
  11   7   4      122.35      128.75     34.41 o 
  12   7   4        4.89      -41.74     27.83 o 
  13   7   4        0.76       13.67     33.32 o 
  14   7   4       43.43       67.08     38.23 o 
  15   7   4       51.53       93.67     48.20 o 
 -16   8   4        2.46       47.39     37.63 o 
 -15   8   4       22.91       19.71     35.03 o 
 -14   8   4      157.38      111.31     38.00 o 
 -13   8   4       31.53       32.66     31.03 o 
 -12   8   4      223.70      317.16     61.62 o 
 -11   8   4       97.02       87.97     36.48 o 
 -10   8   4       33.37        0.57     24.24 o 
  -9   8   4        3.55       37.46     30.89 o 
  -8   8   4        2.01      -25.92     27.79 o 
  -7   8   4      337.25      371.32     46.93 o 
  -6   8   4      186.38      150.09     35.79 o 
  -5   8   4     1557.43     1504.06     73.35 o 
  -4   8   4        1.86      -26.04     17.36 o 
  -3   8   4      337.51      304.28     30.82 o 
  -2   8   4       32.47       41.75     21.30 o 
  -1   8   4      710.74      690.79     47.45 o 
   0   8   4      834.78      861.11     44.59 o 
   1   8   4      438.70      437.57     35.99 o 
   2   8   4        3.46      -25.09     18.84 o 
   3   8   4        6.77       -1.38     21.73 o 
   4   8   4        1.26       -9.29     34.70 o 
   5   8   4      481.47      507.61     42.44 o 
   6   8   4      221.87      322.15     38.39 o 
   7   8   4      126.80       96.00     30.95 o 
   8   8   4      151.73      120.11     31.58 o 
   9   8   4      260.68      268.74     48.84 o 
  10   8   4       94.94       51.76     31.90 o 
  11   8   4       39.42       67.92     33.88 o 
  12   8   4       86.38      163.18     39.24 o 
  13   8   4       10.19       43.27     42.15 o 
  14   8   4       78.48      147.10     52.50 o 
 -15   9   4        0.62      -26.07     35.63 o 
 -14   9   4        0.30      -21.99     32.68 o 
 -13   9   4        1.53       18.27     59.28 o 
 -12   9   4        0.08       24.97     35.09 o 
 -11   9   4       87.48        7.42     50.27 o 
 -10   9   4        1.06      -36.50     27.28 o 
  -9   9   4       15.55       -7.71     32.33 o 
  -8   9   4       33.94        0.18     31.52 o 
  -7   9   4       43.92      103.47     61.53 o 
  -6   9   4     1741.34     1769.62     95.29 o 
  -5   9   4       29.91        8.54     27.67 o 
  -4   9   4      142.67      176.94     39.06 o 
  -3   9   4      320.48      304.37     34.34 o 
  -2   9   4       70.34       47.57     31.34 o 
  -1   9   4      148.05      143.90     27.09 o 
   0   9   4       33.61       -3.68     33.43 o 
   1   9   4      112.99       97.91     27.89 o 
   2   9   4       23.44       10.11     23.58 o 
   3   9   4       58.84       44.29     28.15 o 
   4   9   4      161.03      156.26     32.07 o 
   5   9   4        2.03       -0.04     28.81 o 
   6   9   4       44.93        0.65     28.30 o 
   7   9   4       10.30       44.90     29.86 o 
   8   9   4       71.36       31.88     31.84 o 
   9   9   4      426.24      499.50     49.85 o 
  10   9   4       65.76       60.95     35.06 o 
  11   9   4       39.84       30.23     34.24 o 
  12   9   4       31.29      -10.04     40.30 o 
  13   9   4        0.06        3.19     40.87 o 
 -14  10   4       37.68       54.45     44.63 o 
 -13  10   4       66.70      140.87     47.37 o 
 -12  10   4      166.12      200.47     48.24 o 
 -11  10   4       23.81       21.33     35.50 o 
 -10  10   4       30.28       67.11     40.38 o 
  -9  10   4        9.01       11.83     32.11 o 
  -8  10   4      118.55      170.27     88.05 o 
  -7  10   4     1088.48     1063.60     90.65 o 
  -6  10   4      565.82      702.58    124.10 o 
  -5  10   4      286.81      205.80     42.25 o 
  -4  10   4       14.17       28.73     29.71 o 
  -3  10   4        3.67       -7.73     29.54 o 
  -2  10   4        1.12       -2.63     23.01 o 
  -1  10   4      352.94      377.45     37.34 o 
   0  10   4      738.41      756.69     48.23 o 
   1  10   4      122.53      154.29     44.48 o 
   2  10   4       22.92       68.55     30.97 o 
   3  10   4       43.82       41.42     28.18 o 
   4  10   4       13.14       19.73     27.52 o 
   5  10   4      109.21       97.36     32.84 o 
   6  10   4      322.36      270.36     40.45 o 
   7  10   4      166.92      160.19     38.34 o 
   8  10   4      171.81      184.95     39.49 o 
   9  10   4       11.16       11.38     47.55 o 
  10  10   4      397.53      461.09     63.66 o 
  11  10   4       52.70       59.56     46.68 o 
  12  10   4       87.71       48.48     47.80 o 
 -12  11   4        5.74      -54.89     40.57 o 
 -11  11   4       88.53       84.26     44.93 o 
 -10  11   4       25.48       71.18     41.81 o 
  -9  11   4      161.41      113.20     68.68 o 
  -8  11   4      499.71      558.12     62.05 o 
  -7  11   4       45.79        8.34     35.32 o 
  -6  11   4      217.57      121.23     38.97 o 
  -5  11   4      162.64      143.48     71.76 o 
  -4  11   4       54.51       75.22     37.00 o 
  -3  11   4       51.04       41.50     61.01 o 
  -2  11   4      800.33      772.94    117.06 o 
  -1  11   4      335.48      309.27     38.89 o 
   0  11   4       24.37        6.03     26.74 o 
   1  11   4      164.39      151.28     35.80 o 
   2  11   4      446.62      502.12     48.68 o 
   3  11   4        4.42       19.01     32.51 o 
   4  11   4      428.39      419.42     47.29 o 
   5  11   4       28.31       23.54     39.43 o 
   6  11   4       53.84       36.24     38.87 o 
   7  11   4        0.54       17.48     43.29 o 
   8  11   4        2.30       53.99     44.30 o 
   9  11   4        2.74       59.21     42.67 o 
  10  11   4      199.11      151.36     51.12 o 
  11  11   4       61.93      162.52     54.43 o 
 -11  12   4       14.28      -11.36     41.29 o 
 -10  12   4       22.50      -40.84     38.84 o 
  -9  12   4       30.29       43.53     55.68 o 
  -8  12   4       13.12       43.69     45.28 o 
  -7  12   4       83.33      100.67     44.05 o 
  -6  12   4       48.86      128.32     45.21 o 
  -5  12   4       49.91       30.16     36.62 o 
  -4  12   4       19.34        5.91     38.51 o 
  -3  12   4        4.64      -11.81     43.94 o 
  -2  12   4        7.19      -39.83     30.47 o 
  -1  12   4        1.52      -26.09     33.33 o 
   0  12   4       72.37      106.42     43.41 o 
   1  12   4        8.69       23.52     38.37 o 
   2  12   4       61.59       71.42     40.69 o 
   3  12   4       17.89       11.74     38.88 o 
   4  12   4        5.52      -73.65     57.11 o 
   5  12   4        2.94      -51.15     36.85 o 
   6  12   4       72.99      109.77     48.24 o 
   7  12   4       18.70      -19.96     41.18 o 
   8  12   4       49.06       73.64     51.78 o 
   9  12   4        6.02       66.91     48.84 o 
  -8  13   4        0.38      -23.00     43.32 o 
  -7  13   4       23.21      -12.26     42.73 o 
  -6  13   4       18.70      -27.34     41.20 o 
  -5  13   4        2.91        0.33     40.35 o 
  -4  13   4       37.43       34.86     42.47 o 
  -3  13   4       13.13       29.75     41.54 o 
  -2  13   4        8.25       50.73     42.76 o 
  -1  13   4        3.19       52.18     42.04 o 
   0  13   4        0.06      -38.11     37.57 o 
   1  13   4       11.64       25.58     52.17 o 
   2  13   4        2.14        9.60     42.93 o 
   3  13   4       76.36       78.79     46.32 o 
   4  13   4       64.02       13.68    110.62 o 
   5  13   4        2.26       20.49     46.14 o 
   6  13   4        0.30       38.22     46.51 o 
   7  13   4       11.10      -31.40     40.69 o 
  -5  14   4       45.98       -5.67     44.13 o 
  -4  14   4        0.51      -15.86     44.38 o 
  -3  14   4       18.21       34.60     46.40 o 
  -2  14   4       29.50       46.64     45.55 o 
  -1  14   4       63.19        5.52     82.24 o 
   0  14   4       70.63       53.30     47.68 o 
   1  14   4      168.87      182.23     54.68 o 
   2  14   4        0.84      -52.44     47.84 o 
   3  14   4        7.96       12.00     47.07 o 
   4  14   4       21.65        6.82     46.88 o 
 -17   1   5       17.98      -17.90     44.43 o 
 -16   1   5        5.58       19.31     41.97 o 
 -15   1   5      300.66      325.56     54.82 o 
 -14   1   5      429.06      412.06     53.57 o 
 -13   1   5       59.67       52.79     36.36 o 
 -12   1   5      106.82      138.78     31.56 o 
 -11   1   5        3.71      -13.35     23.28 o 
 -10   1   5      223.60      179.61     25.87 o 
  -9   1   5      259.40      269.76     29.36 o 
  -8   1   5      378.25      381.03     31.42 o 
  -7   1   5     1022.29     1019.75     33.88 o 
  -6   1   5      469.08      494.46     24.32 o 
  -5   1   5      315.78      338.85     20.28 o 
  -4   1   5      356.05      352.97     24.35 o 
  -3   1   5      268.31      277.68     17.29 o 
  -2   1   5      964.63      949.46     32.52 o 
  -1   1   5      719.23      755.43     28.93 o 
   0   1   5      728.09      736.60     26.03 o 
   1   1   5        4.35       -7.04     10.69 o 
   2   1   5        4.77        0.61     13.04 o 
   3   1   5       53.75       39.85     15.65 o 
   4   1   5      577.50      623.79     29.81 o 
   5   1   5     1417.63     1398.40     51.63 o 
   6   1   5      902.91      828.04     53.14 o 
   7   1   5       83.73       58.54     22.46 o 
   8   1   5       26.90       16.01     21.40 o 
   9   1   5        1.37       -7.12     27.07 o 
  10   1   5        6.63       12.35     22.51 o 
  11   1   5      208.92      148.76     45.76 o 
  12   1   5      463.30      467.91     48.76 o 
  13   1   5       30.24       51.84     34.18 o 
  14   1   5        1.22      -22.77     32.84 o 
  15   1   5       23.20       67.42     57.11 o 
 -17   2   5      153.63      168.08     67.47 o 
 -16   2   5      128.43      164.49     80.12 o 
 -15   2   5      138.54      131.47     43.60 o 
 -14   2   5       87.47      108.47     34.38 o 
 -13   2   5       86.17       59.09     30.45 o 
 -12   2   5      679.90      642.35     40.29 o 
 -11   2   5     1236.46     1316.44     55.43 o 
 -10   2   5      556.53      580.80     41.23 o 
  -9   2   5      431.74      460.74     35.50 o 
  -8   2   5        8.16       31.89     20.90 o 
  -7   2   5       37.82       19.08     17.54 o 
  -6   2   5      279.83      322.84     27.62 o 
  -5   2   5     1948.93     2002.40     44.29 o 
  -4   2   5     1523.82     1566.16     43.73 o 
  -3   2   5      585.40      631.92     28.33 o 
  -2   2   5      374.68      397.44     23.10 o 
  -1   2   5      390.07      326.79     31.36 o 
   0   2   5      590.92      609.97     51.02 o 
   1   2   5     1132.48     1114.91     34.51 o 
   2   2   5     2018.92     2132.50     51.94 o 
   3   2   5     1276.03     1259.32     39.89 o 
   4   2   5      224.52      201.82     22.60 o 
   5   2   5        0.26       -2.32     19.68 o 
   6   2   5      339.01      337.59     31.55 o 
   7   2   5      617.01      675.76     39.62 o 
   8   2   5      455.20      490.48     36.91 o 
   9   2   5      527.46      499.38     36.81 o 
  10   2   5      208.03      178.87     29.13 o 
  11   2   5        0.73       15.74     24.61 o 
  12   2   5      117.78      101.70     51.96 o 
  13   2   5      111.31      157.88     32.62 o 
  14   2   5      190.65      143.25     65.09 o 
  15   2   5      188.30      283.91     71.50 o 
 -17   3   5        0.74       22.65     46.44 o 
 -16   3   5        3.20       55.42     46.86 o 
 -15   3   5       88.85       93.17     31.28 o 
 -14   3   5      243.10      231.97     35.19 o 
 -13   3   5       20.88      -20.34     24.79 o 
 -12   3   5       84.26      153.06     34.88 o 
 -11   3   5       66.34       68.59     23.97 o 
 -10   3   5        5.55        8.77     22.98 o 
  -9   3   5      250.13      229.32     45.21 o 
  -8   3   5      158.86      140.48     20.62 o 
  -7   3   5      640.80      635.68     31.84 o 
  -6   3   5      171.42      212.22     26.38 o 
  -5   3   5       46.23       38.93     15.75 o 
  -4   3   5       17.70        5.36     15.81 o 
  -3   3   5      122.29       93.49     17.04 o 
  -2   3   5      316.98      285.74     21.09 o 
  -1   3   5       58.77       24.44     16.77 o 
   0   3   5      370.85      401.93     48.05 o 
   1   3   5      105.57      114.41     21.10 o 
   2   3   5       43.98       77.52     19.48 o 
   3   3   5       87.51      100.50     19.35 o 
   4   3   5      582.44      575.76     30.71 o 
   5   3   5      143.43      154.66     22.10 o 
   6   3   5       33.32       13.89     18.01 o 
   7   3   5       21.07        6.80     17.60 o 
   8   3   5       67.96       69.63     25.58 o 
   9   3   5        4.68       18.02     23.76 o 
  10   3   5       22.48        6.18     23.33 o 
  11   3   5      287.14      224.13     32.05 o 
  12   3   5        1.41      -25.97     24.87 o 
  13   3   5       57.03       12.95     36.44 o 
  14   3   5       14.84       28.44     36.50 o 
  15   3   5       17.94       76.55     43.39 o 
 -17   4   5       16.23       27.11     32.47 o 
 -16   4   5       47.18       25.36     33.26 o 
 -15   4   5        0.38      -20.53     27.07 o 
 -14   4   5        0.17        4.62     27.50 o 
 -13   4   5       47.72       13.17     26.43 o 
 -12   4   5        1.68        6.34     21.79 o 
 -11   4   5      400.78      507.79     43.81 o 
 -10   4   5       30.96       56.90     26.59 o 
  -9   4   5       21.85        3.36     33.69 o 
  -8   4   5        4.32      -27.56     18.38 o 
  -7   4   5      128.98       99.70     22.53 o 
  -6   4   5      135.60      147.53     23.90 o 
  -5   4   5      620.58      636.55     37.44 o 
  -4   4   5      799.84      817.06     37.85 o 
  -3   4   5       20.59       -9.50     16.15 o 
  -2   4   5        0.82       -5.30     15.72 o 
  -1   4   5       84.70       88.07     21.02 o 
   0   4   5        6.11       10.13     20.06 o 
   1   4   5      311.95      366.24     30.60 o 
   2   4   5       13.13       29.32     18.50 o 
   3   4   5      248.25      260.81     28.23 o 
   4   4   5        8.90       21.62     16.94 o 
   5   4   5       79.07       90.09     30.41 o 
   6   4   5      240.06      288.96     27.46 o 
   7   4   5       37.92       26.84     19.77 o 
   8   4   5       35.78       39.13     26.54 o 
   9   4   5      120.12      126.47     24.86 o 
  10   4   5       41.96       61.34     26.51 o 
  11   4   5        0.66      -32.24     24.57 o 
  12   4   5        1.90      -10.09     34.50 o 
  13   4   5       30.85       23.24     37.77 o 
  14   4   5        3.91       30.92     36.52 o 
  15   4   5       35.03       21.02     47.67 o 
 -16   5   5       27.32       38.64     32.82 o 
 -15   5   5       79.29       55.35     32.62 o 
 -14   5   5      201.95      278.78     38.63 o 
 -13   5   5      402.58      409.81     36.12 o 
 -12   5   5      120.26       72.82    109.59 o 
 -11   5   5        9.43       29.83     31.69 o 
 -10   5   5      101.87      153.08     39.35 o 
  -9   5   5      143.60      116.12     34.54 o 
  -8   5   5      762.98      719.40     55.76 o 
  -7   5   5      442.32      412.93     35.73 o 
  -6   5   5      309.64      308.25     29.75 o 
  -5   5   5       16.12       40.74     19.63 o 
  -4   5   5       19.34       23.72     24.46 o 
  -3   5   5      662.60      626.74     48.68 o 
  -2   5   5      604.62      630.28     37.07 o 
  -1   5   5      821.11      897.37     87.77 o 
   0   5   5      204.56      219.81     27.60 o 
   1   5   5      211.02      193.13     26.95 o 
   2   5   5        2.61      -27.21     18.14 o 
   3   5   5      995.69      993.81     46.88 o 
   4   5   5      298.33      334.98     34.53 o 
   5   5   5      829.86      851.41     49.89 o 
   6   5   5       30.13       62.41     20.62 o 
   7   5   5      359.36      359.57     37.33 o 
   8   5   5        0.25      -15.79     19.20 o 
   9   5   5       74.97       38.04     28.38 o 
  10   5   5      186.13      190.94     28.90 o 
  11   5   5       87.03      130.65     32.88 o 
  12   5   5      115.64      122.90     76.31 o 
  13   5   5       32.34       31.12     38.88 o 
  14   5   5        7.40        6.10     41.89 o 
 -16   6   5      146.41      191.28     41.97 o 
 -15   6   5       31.19       20.75     38.09 o 
 -14   6   5       18.06      -44.70     29.80 o 
 -13   6   5       19.87       36.04     37.31 o 
 -12   6   5      185.96      201.68     45.75 o 
 -11   6   5      396.07      386.81     51.95 o 
 -10   6   5      519.41      513.77    114.01 o 
  -9   6   5      241.27      190.89     40.84 o 
  -8   6   5       11.86       -0.42     27.36 o 
  -7   6   5       12.06       -6.71     27.01 o 
  -6   6   5       99.75       93.06     23.26 o 
  -5   6   5     1135.24     1202.04     81.62 o 
  -4   6   5      205.25      208.25     28.38 o 
  -3   6   5      742.01      742.34     41.68 o 
  -2   6   5       33.22       28.32     35.81 o 
  -1   6   5       24.23       14.42     20.38 o 
   0   6   5      594.34      614.51     39.21 o 
   1   6   5      570.57      483.56     37.14 o 
   2   6   5      740.86      639.44     57.49 o 
   3   6   5      167.17      180.45     29.90 o 
   4   6   5      609.21      590.17     49.29 o 
   5   6   5       10.34      -13.27     18.49 o 
   6   6   5       24.85       15.37     19.86 o 
   7   6   5      445.66      473.31     34.69 o 
   8   6   5      186.98      210.98     29.13 o 
   9   6   5      209.91      256.67     52.17 o 
  10   6   5      314.49      268.16     47.36 o 
  11   6   5       30.46       33.65     31.40 o 
  12   6   5       21.43      -12.05     30.76 o 
  13   6   5       70.06       42.88     41.21 o 
  14   6   5       47.30       42.46     45.11 o 
 -15   7   5        0.42        1.98     33.60 o 
 -14   7   5       10.24       -2.41     38.10 o 
 -13   7   5        2.84        6.49     36.94 o 
 -12   7   5        0.05       30.78     36.74 o 
 -11   7   5       19.22       32.72     34.70 o 
 -10   7   5        0.02      -32.85     29.51 o 
  -9   7   5        9.17       34.88     32.31 o 
  -8   7   5        5.92      -15.47     28.55 o 
  -7   7   5       63.93       33.36     59.62 o 
  -6   7   5       18.70      -12.96     27.02 o 
  -5   7   5        8.57      -14.06     21.11 o 
  -4   7   5        0.21        7.50     21.57 o 
  -3   7   5        0.68       26.69     22.73 o 
  -2   7   5       41.43       78.89     24.61 o 
  -1   7   5       53.73       37.51     22.90 o 
   0   7   5        0.87      -12.57     21.80 o 
   1   7   5        0.22      -22.14     21.86 o 
   2   7   5       13.92      -10.82     23.63 o 
   3   7   5       60.46       79.29     27.41 o 
   4   7   5       48.69       33.37     25.37 o 
   5   7   5       33.18        7.24     26.17 o 
   6   7   5        1.77       12.24     22.27 o 
   7   7   5       11.43       -6.77     24.43 o 
   8   7   5        0.13       36.36     23.29 o 
   9   7   5        2.16       69.03     31.94 o 
  10   7   5      234.73      161.22     38.24 o 
  11   7   5       15.48       65.16     40.01 o 
  12   7   5        8.94       31.77     34.74 o 
  13   7   5       10.98      -19.97     33.04 o 
 -14   8   5       18.84       21.77     80.12 o 
 -13   8   5        7.27        8.07     39.12 o 
 -12   8   5        4.44       51.62     38.97 o 
 -11   8   5       47.15       13.32     36.38 o 
 -10   8   5      120.36      164.18     42.46 o 
  -9   8   5       95.61       72.35     37.26 o 
  -8   8   5        8.24       37.79     34.44 o 
  -7   8   5       56.10       78.38     50.00 o 
  -6   8   5      542.96      548.56     97.58 o 
  -5   8   5       36.56      -22.99     26.19 o 
  -4   8   5      633.54      669.10     43.12 o 
  -3   8   5       84.97       89.51     27.50 o 
  -2   8   5      191.20      186.84     30.47 o 
  -1   8   5        8.64       18.59     28.00 o 
   0   8   5       64.20       72.69     26.58 o 
   1   8   5      176.78      152.74     31.32 o 
   2   8   5       61.00       96.77     28.43 o 
   3   8   5       29.13       32.64     27.35 o 
   4   8   5       11.57       15.62     27.68 o 
   5   8   5        3.06       -7.42     27.38 o 
   6   8   5      124.95      117.87     32.41 o 
   7   8   5       12.15       61.04     25.82 o 
   8   8   5      226.42      223.62     40.04 o 
   9   8   5       42.04       28.87     33.72 o 
  10   8   5       26.69       12.25     33.47 o 
  11   8   5       86.85       79.01     36.23 o 
  12   8   5        0.74      -20.80     34.34 o 
 -13   9   5      226.87      376.54     60.71 o 
 -12   9   5      154.79      213.01     49.80 o 
 -11   9   5        2.92      -29.52     32.90 o 
 -10   9   5       88.89       70.68     40.07 o 
  -9   9   5      123.55      149.52     44.84 o 
  -8   9   5       22.25       80.97     38.39 o 
  -7   9   5        8.96       20.09     33.14 o 
  -6   9   5      367.60      291.87     79.04 o 
  -5   9   5        0.43       21.72     31.46 o 
  -4   9   5      168.23      121.54     39.54 o 
  -3   9   5      190.22      174.54     42.59 o 
  -2   9   5      148.88      111.22     28.97 o 
  -1   9   5      245.87      270.22     81.20 o 
   0   9   5      378.90      334.05     38.70 o 
   1   9   5       89.34       55.63     27.87 o 
   2   9   5       17.98       -6.33     27.30 o 
   3   9   5       36.32       59.93     41.27 o 
   4   9   5      189.09      203.82     37.77 o 
   5   9   5      215.99      199.26     39.45 o 
   6   9   5      190.06      202.28     40.10 o 
   7   9   5        1.86        9.71     30.29 o 
   8   9   5       68.52       22.65     58.71 o 
   9   9   5       21.33        4.29     37.49 o 
  10   9   5      108.95      127.56     42.76 o 
  11   9   5      118.40       83.50     40.41 o 
 -12  10   5       61.81       29.42     43.64 o 
 -11  10   5      108.88       76.65     44.91 o 
 -10  10   5       35.81       91.84     44.98 o 
  -9  10   5       38.47       81.93     64.26 o 
  -8  10   5       16.15      -25.52     35.16 o 
  -7  10   5       33.95       -1.10     56.46 o 
  -6  10   5       31.99        5.46     36.16 o 
  -5  10   5      785.04      717.01     67.06 o 
  -4  10   5      485.52      356.93     83.15 o 
  -3  10   5       89.09       66.58     38.95 o 
  -2  10   5        4.72       35.97     33.60 o 
  -1  10   5       27.25        7.93     27.87 o 
   0  10   5        2.95       37.31     29.62 o 
   1  10   5       44.59       62.74     54.66 o 
   2  10   5       59.06       52.91     32.82 o 
   3  10   5       42.66       33.78     32.25 o 
   4  10   5       19.25        1.17     31.52 o 
   5  10   5        1.67       29.27     33.07 o 
   6  10   5       20.73       -8.43     32.66 o 
   7  10   5       54.33       14.86     34.34 o 
   8  10   5       28.85       24.96     36.97 o 
   9  10   5      145.63      161.76     42.91 o 
  10  10   5       73.73       31.60     39.25 o 
 -10  11   5       27.65      -10.02     55.99 o 
  -9  11   5       47.35       23.61     64.69 o 
  -8  11   5       10.03       75.77     44.66 o 
  -7  11   5       59.74       90.37     44.45 o 
  -6  11   5      105.48       83.08     44.02 o 
  -5  11   5       34.11       60.41     41.02 o 
  -4  11   5       18.41       48.00     37.72 o 
  -3  11   5        2.91       17.65     37.68 o 
  -2  11   5        3.39       -9.73     32.11 o 
  -1  11   5       44.78       62.08     39.47 o 
   0  11   5       25.53       19.13     30.40 o 
   1  11   5        5.10       45.29     32.29 o 
   2  11   5       28.01       10.44     34.20 o 
   3  11   5        9.93        8.83     31.53 o 
   4  11   5        1.19      -23.92     33.47 o 
   5  11   5        8.27       23.63     35.98 o 
   6  11   5       34.25       47.81     37.15 o 
   7  11   5        8.13      -20.81     36.72 o 
   8  11   5       48.39       45.95     40.19 o 
  -8  12   5       26.15       30.34     44.12 o 
  -7  12   5        0.43      -11.49     40.92 o 
  -6  12   5       10.06       38.96     44.05 o 
  -5  12   5       53.51       96.20     61.92 o 
  -4  12   5       31.40       23.05     42.27 o 
  -3  12   5        3.90      -56.28     37.52 o 
  -2  12   5        2.98        3.55     40.69 o 
  -1  12   5       12.93      -30.25     34.98 o 
   0  12   5        2.07       15.27     41.31 o 
   1  12   5      171.01      108.50     38.05 o 
   2  12   5       32.14       30.14     34.58 o 
   3  12   5      161.77      143.61     42.03 o 
   4  12   5       63.88       72.56     39.59 o 
   5  12   5        0.07      -36.05     35.88 o 
   6  12   5       34.08       -1.29     38.24 o 
  -4  13   5        5.87      -40.32     75.92 o 
  -3  13   5       32.33        7.55     40.88 o 
  -2  13   5       27.35       19.04     45.07 o 
  -1  13   5       73.61       76.04     44.89 o 
   0  13   5        7.63      -36.24     43.00 o 
   1  13   5        6.89        4.88     82.46 o 
   2  13   5        3.32        7.11     38.72 o 
 -16   0   6      216.60      302.89     84.15 o 
 -15   0   6      159.76      192.22     72.89 o 
 -14   0   6      168.17      189.36     67.43 o 
 -13   0   6        6.30      -13.08     36.02 o 
 -12   0   6      673.25      652.98     60.13 o 
 -11   0   6      290.94      333.04     66.43 o 
 -10   0   6      613.71      727.82    110.49 o 
  -9   0   6      677.49      771.27     46.17 o 
  -8   0   6      495.66      695.55     78.43 o 
  -7   0   6      245.23      222.21     51.13 o 
  -6   0   6       38.18       76.78     37.87 o 
  -5   0   6      308.21      270.13     49.40 o 
  -4   0   6      354.54      370.92     52.26 o 
  -3   0   6      339.34      333.30     37.98 o 
  -2   0   6       86.56      129.07     59.67 o 
  -1   0   6      655.88      755.14     48.89 o 
   0   0   6      295.57      323.64     36.56 o 
   1   0   6      675.89      646.74     46.78 o 
   2   0   6     3671.82     3568.83    107.32 o 
   3   0   6     4088.66     4055.98    177.06 o 
   4   0   6       12.17        3.64     42.72 o 
   5   0   6      472.03      490.08     71.59 o 
   6   0   6      161.88      230.09     58.15 o 
   7   0   6        9.14        9.88     44.54 o 
   8   0   6      161.83      129.04     53.21 o 
   9   0   6      321.86      380.19     66.91 o 
  10   0   6       56.59      101.31     53.39 o 
  11   0   6       23.08       72.28     53.21 o 
  12   0   6       16.18       -1.65     52.08 o 
  13   0   6       29.05      -32.50     53.82 o 
 -15   1   6        0.62       15.92     35.52 o 
 -14   1   6        1.17      -16.20     32.16 o 
 -13   1   6       68.28       53.38     41.73 o 
 -12   1   6       98.12      133.02     29.62 o 
 -11   1   6      326.94      397.45     36.70 o 
 -10   1   6      151.54      150.11     27.92 o 
  -9   1   6        0.55      -30.27     20.18 o 
  -8   1   6      115.35      102.42     23.44 o 
  -7   1   6      260.51      264.86     24.20 o 
  -6   1   6      256.64      261.82     35.96 o 
  -5   1   6      434.88      457.81     40.73 o 
  -4   1   6       10.13       -2.15     21.74 o 
  -3   1   6       63.97       54.21     26.89 o 
  -2   1   6       85.91       61.05     25.73 o 
  -1   1   6       35.52       72.50     18.74 o 
   0   1   6      191.20      200.25     28.26 o 
   1   1   6       12.35       32.72     21.47 o 
   2   1   6      101.06       47.92     24.28 o 
   3   1   6      203.24      236.32     37.08 o 
   4   1   6      223.25      262.29     32.89 o 
   5   1   6        8.05       45.32     24.68 o 
   6   1   6      120.30      135.66     38.05 o 
   7   1   6      181.61      166.35     39.52 o 
   8   1   6       89.23      139.71     37.81 o 
   9   1   6        1.10      -40.76     27.17 o 
  10   1   6        3.83       44.00     33.19 o 
  11   1   6       87.82       60.95     48.27 o 
  12   1   6       34.50      -22.31     35.50 o 
  13   1   6       74.90       -7.41     39.63 o 
 -15   2   6       11.29      -18.95     33.25 o 
 -14   2   6        7.27       31.55     33.94 o 
 -13   2   6        0.48      -13.73     30.00 o 
 -12   2   6      329.43      314.28     41.85 o 
 -11   2   6        0.25       15.62     29.21 o 
 -10   2   6       10.74       -3.62     27.44 o 
  -9   2   6       66.22       56.66     24.22 o 
  -8   2   6        9.65       27.26     24.11 o 
  -7   2   6        6.62      -18.85     17.81 o 
  -6   2   6        6.31      -10.34     17.23 o 
  -5   2   6      189.54      154.73     25.34 o 
  -4   2   6      355.38      355.77     31.06 o 
  -3   2   6        0.75      -30.05     20.04 o 
  -2   2   6      109.79      114.86     29.52 o 
  -1   2   6        2.07       38.66     26.44 o 
   0   2   6      214.67      212.28     38.25 o 
   1   2   6        0.74      -29.26     19.51 o 
   2   2   6        9.80       23.21     29.86 o 
   3   2   6      211.44      224.32     41.21 o 
   4   2   6       63.24       17.68     25.23 o 
   5   2   6        2.83      -14.56     23.42 o 
   6   2   6       14.48       26.26     25.57 o 
   7   2   6       11.09       10.42     43.83 o 
   8   2   6       63.32       29.05     74.18 o 
   9   2   6      144.72      121.85     37.46 o 
  10   2   6       51.54      -20.65     32.16 o 
  11   2   6       44.13       19.74     42.29 o 
  12   2   6       10.00       10.48     37.10 o 
  13   2   6        2.21      -39.64     38.27 o 
 -15   3   6       44.18       28.60     36.89 o 
 -14   3   6      117.92      124.14     39.79 o 
 -13   3   6      126.17      107.85     36.37 o 
 -12   3   6      122.74      189.45     68.04 o 
 -11   3   6      221.24      245.72     39.71 o 
 -10   3   6      179.53      183.35     42.22 o 
  -9   3   6       10.00       -8.10     23.73 o 
  -8   3   6      226.25      247.89     29.22 o 
  -7   3   6      168.25      182.09     24.95 o 
  -6   3   6       45.57       58.38     28.04 o 
  -5   3   6      122.94      128.32     26.14 o 
  -4   3   6      534.41      555.34     37.57 o 
  -3   3   6       61.65       85.43     22.11 o 
  -2   3   6       20.86        9.65     20.02 o 
  -1   3   6      279.77      310.02     41.31 o 
   0   3   6      685.92      785.37     53.13 o 
   1   3   6      469.24      463.78     46.09 o 
   2   3   6      221.16      155.63     29.17 o 
   3   3   6        3.60       10.59     23.49 o 
   4   3   6       14.09       -7.34     32.13 o 
   5   3   6       84.13       30.72     33.71 o 
   6   3   6      330.42      332.18     38.18 o 
   7   3   6      155.76      156.13     32.09 o 
   8   3   6       50.03       20.76     51.41 o 
   9   3   6        1.23      -38.46     26.79 o 
  10   3   6        0.11        1.96     27.03 o 
  11   3   6       11.84       -8.67     33.41 o 
  12   3   6      119.64      130.08     44.41 o 
  13   3   6        9.44      -76.00     52.26 o 
 -15   4   6      132.88       67.96     40.91 o 
 -14   4   6       90.06      171.28     67.42 o 
 -13   4   6       27.39       34.04     36.16 o 
 -12   4   6       50.94       42.06     34.86 o 
 -11   4   6       95.78      143.98     48.92 o 
 -10   4   6      168.93       78.00     64.17 o 
  -9   4   6      440.27      427.10     53.08 o 
  -8   4   6      250.11      297.58     35.00 o 
  -7   4   6      140.95      147.27     29.61 o 
  -6   4   6       12.03      -12.90     20.97 o 
  -5   4   6      756.61      711.42     43.64 o 
  -4   4   6      657.71      661.44     41.93 o 
  -3   4   6      643.03      661.48     51.88 o 
  -2   4   6      353.15      364.57     37.80 o 
  -1   4   6      228.94      236.66     30.18 o 
   0   4   6        2.32       56.30     23.08 o 
   1   4   6       26.65      -12.45     29.86 o 
   2   4   6      487.86      510.52     98.45 o 
   3   4   6      338.62      408.55     74.81 o 
   4   4   6      507.14      534.15     42.15 o 
   5   4   6       82.94       89.69     29.46 o 
   6   4   6       23.10        9.65     27.15 o 
   7   4   6       52.51       31.96     28.47 o 
   8   4   6      126.79      104.42     31.93 o 
   9   4   6      176.88      210.90     36.53 o 
  10   4   6      519.68      542.01     46.12 o 
  11   4   6       63.39       76.14     34.17 o 
  12   4   6       25.23        4.51     51.91 o 
 -14   5   6        8.90       -6.44     37.43 o 
 -13   5   6        1.05      -27.39     34.87 o 
 -12   5   6       59.41        6.23     43.16 o 
 -11   5   6        8.19       18.04     42.03 o 
 -10   5   6       34.76       26.41     37.71 o 
  -9   5   6       13.22       11.08     32.89 o 
  -8   5   6       39.20      -25.22     30.73 o 
  -7   5   6       11.17      -28.44     22.74 o 
  -6   5   6       12.95        4.76     23.19 o 
  -5   5   6        2.14       21.24     23.00 o 
  -4   5   6      198.46      214.33     34.69 o 
  -3   5   6        6.94       -9.38     22.57 o 
  -2   5   6       10.60       12.00     22.52 o 
  -1   5   6        0.63      -32.30     21.53 o 
   0   5   6       51.60        1.71     22.05 o 
   1   5   6        2.59        6.79     22.86 o 
   2   5   6       40.35       64.68     24.73 o 
   3   5   6      138.94      149.08     30.79 o 
   4   5   6        7.52      -36.08     24.05 o 
   5   5   6       75.92       52.52     28.26 o 
   6   5   6       51.20       35.84     30.04 o 
   7   5   6       12.27       57.02     29.45 o 
   8   5   6        2.38       23.86     29.17 o 
   9   5   6       30.81      -24.73     28.79 o 
  10   5   6        1.13       16.56     30.93 o 
  11   5   6        3.32       29.47     42.03 o 
  12   5   6       24.21       20.74     46.54 o 
 -13   6   6        3.09        1.37     48.06 o 
 -12   6   6      104.59       76.49     46.23 o 
 -11   6   6       19.04       -4.00     37.47 o 
 -10   6   6       12.06        9.80     35.82 o 
  -9   6   6      156.84      171.76     43.92 o 
  -8   6   6       17.27       -1.56     32.47 o 
  -7   6   6       21.43        8.65     30.85 o 
  -6   6   6       30.48       60.35     26.07 o 
  -5   6   6       43.98       34.51     24.62 o 
  -4   6   6      166.81      123.16     29.17 o 
  -3   6   6       46.12       34.56     25.30 o 
  -2   6   6      364.39      330.60     35.98 o 
  -1   6   6        2.27       23.18     34.63 o 
   0   6   6        1.79        9.57     24.85 o 
   1   6   6        2.13        1.02     34.12 o 
   2   6   6       54.07        6.59     25.28 o 
   3   6   6       30.82        2.04     25.75 o 
   4   6   6      160.50      192.47     34.12 o 
   5   6   6       70.49       63.58     30.46 o 
   6   6   6       19.66       17.01     28.18 o 
   7   6   6        3.03        2.88     27.16 o 
   8   6   6       18.85       51.11     31.91 o 
   9   6   6        8.19      -12.48     29.46 o 
  10   6   6       19.50      -11.22     39.16 o 
  11   6   6       32.62        6.11     42.04 o 
 -13   7   6      309.66      247.24     56.32 o 
 -12   7   6      131.78      212.61     52.82 o 
 -11   7   6       23.65       82.91     47.40 o 
 -10   7   6       37.32       63.30     41.37 o 
  -9   7   6        2.05        4.01     35.96 o 
  -8   7   6       53.89       79.48     36.27 o 
  -7   7   6       98.23      127.17     41.68 o 
  -6   7   6      191.31      166.37     42.39 o 
  -5   7   6      111.52      149.49     59.45 o 
  -4   7   6      213.20      173.97     32.85 o 
  -3   7   6        3.64       23.45     26.00 o 
  -2   7   6       20.96      -10.17     31.42 o 
  -1   7   6      222.69      243.32     35.40 o 
   0   7   6      297.90      344.72     39.09 o 
   1   7   6      542.78      417.29     41.59 o 
   2   7   6      232.78      217.97     35.80 o 
   3   7   6        7.08        0.25     28.29 o 
   4   7   6       73.59      117.75     54.35 o 
   5   7   6      147.65      181.55     31.03 o 
   6   7   6      107.45      192.55     31.67 o 
   7   7   6      249.30      246.70     38.89 o 
   8   7   6       22.06       21.48     34.28 o 
   9   7   6       23.06      -14.14     61.92 o 
  10   7   6        1.09       17.65     43.31 o 
 -12   8   6       19.00       69.48     45.31 o 
 -11   8   6        5.63       87.12     44.37 o 
 -10   8   6       74.79        4.83     39.31 o 
  -9   8   6      167.45      191.27     52.39 o 
  -8   8   6       92.15      161.99     85.88 o 
  -7   8   6       12.41       50.05     36.51 o 
  -6   8   6        3.13      -12.15     31.93 o 
  -5   8   6      301.36      271.24     47.60 o 
  -4   8   6      233.80      247.91     46.69 o 
  -3   8   6      204.76      214.19     37.03 o 
  -2   8   6       17.03       10.39     28.41 o 
  -1   8   6       81.71       77.24     31.00 o 
   0   8   6       34.06       51.08     30.52 o 
   1   8   6        4.50       48.31     30.09 o 
   2   8   6       66.80       76.62     33.01 o 
   3   8   6        2.21      -19.80     29.56 o 
   4   8   6       28.53       12.62     31.49 o 
   5   8   6        0.85       30.23     27.42 o 
   6   8   6      100.84       77.59     30.52 o 
   7   8   6       18.24       17.96     28.64 o 
   8   8   6       26.75       78.19     37.74 o 
   9   8   6      182.98      120.58     50.18 o 
 -10   9   6       43.79       59.91     44.47 o 
  -9   9   6        7.36       45.21     42.42 o 
  -8   9   6        2.73       -0.89     38.28 o 
  -7   9   6       19.10       -1.64     36.06 o 
  -6   9   6      245.42      285.34     53.71 o 
  -5   9   6      163.32      197.45     48.62 o 
  -4   9   6      218.34      194.78     91.99 o 
  -3   9   6       70.92       59.37     68.12 o 
  -2   9   6       26.55       12.94     31.30 o 
  -1   9   6        3.00       27.04     30.67 o 
   0   9   6       12.39        4.67     48.78 o 
   1   9   6        0.68       -6.24     29.22 o 
   2   9   6        2.17      -41.51     27.67 o 
   3   9   6        4.20       41.24     33.64 o 
   4   9   6       10.67       29.39     33.45 o 
   5   9   6       57.07       18.50     35.02 o 
   6   9   6       20.70        2.29     41.50 o 
   7   9   6       17.18       39.38     36.52 o 
   8   9   6        3.15       27.91     38.87 o 
  -8  10   6        9.10        1.62     38.70 o 
  -7  10   6        5.46       20.00     41.80 o 
  -6  10   6        4.59      -38.98     37.87 o 
  -5  10   6      222.98      182.08     50.40 o 
  -4  10   6        1.65      -23.40     37.65 o 
  -3  10   6      123.13      216.67     50.90 o 
  -2  10   6       51.97       25.68     47.54 o 
  -1  10   6       19.39       61.38     44.99 o 
   0  10   6       10.55       14.46     31.73 o 
   1  10   6       43.84       52.30     35.34 o 
   2  10   6       27.04       58.03     35.89 o 
   3  10   6      137.69      118.14     39.96 o 
   4  10   6       16.57       55.89     35.74 o 
   5  10   6       64.84       94.10     40.86 o 
   6  10   6        1.13       13.06     37.01 o 
  -6  11   6      113.92      196.54     76.52 o 
  -5  11   6      140.29      119.85     87.27 o 
  -4  11   6        8.38      -55.75     37.17 o 
  -3  11   6        0.11       36.95     45.28 o 
  -2  11   6       62.05       25.39     43.65 o 
  -1  11   6       20.42       -4.10     49.14 o 
   0  11   6       78.52      106.39     39.53 o 
   1  11   6       74.29      106.58     39.92 o 
   2  11   6       13.64       26.50     35.39 o 
   3  11   6        0.14       -3.87     36.80 o 
   4  11   6        0.79      -55.70     37.13 o 
 -13   1   7        2.60      -23.26     42.29 o 
 -12   1   7       31.72       -8.28     54.30 o 
 -11   1   7      160.12      217.97     49.19 o 
 -10   1   7      117.25      227.52     48.64 o 
  -9   1   7       74.17      114.74     41.61 o 
  -8   1   7        2.38       55.89     35.88 o 
  -7   1   7        8.48      -14.46     34.14 o 
  -6   1   7        6.35       -1.08     24.70 o 
  -5   1   7      101.04       95.93     38.59 o 
  -4   1   7      433.29      471.73     50.18 o 
  -3   1   7      299.70      348.91     41.34 o 
  -2   1   7       27.98       62.13     26.38 o 
  -1   1   7       57.62       43.62     25.17 o 
   0   1   7        5.72       -5.67     32.25 o 
   1   1   7        9.31       28.12     33.43 o 
   2   1   7      240.79      301.54     50.53 o 
   3   1   7      428.94      558.34     58.79 o 
   4   1   7       76.05      112.14     38.88 o 
   5   1   7       24.58        4.99     35.04 o 
   6   1   7       33.39        6.50     38.13 o 
   7   1   7       17.92       -3.86     36.74 o 
   8   1   7       76.56      129.39     43.32 o 
   9   1   7       21.53      -28.65     35.65 o 
  10   1   7       29.31       72.21     40.99 o 
 -13   2   7      136.25      138.37     52.54 o 
 -12   2   7        1.64        3.18     80.73 o 
 -11   2   7        1.66       -7.10     38.74 o 
 -10   2   7       32.43       20.98     31.64 o 
  -9   2   7       93.95      109.51     35.42 o 
  -8   2   7      204.05      269.46     63.31 o 
  -7   2   7      142.71       97.89     39.97 o 
  -6   2   7      200.31      242.37     45.81 o 
  -5   2   7       68.88      111.55     38.69 o 
  -4   2   7        0.18       54.89     33.93 o 
  -3   2   7      227.79      186.85     88.22 o 
  -2   2   7      211.50      216.17     41.87 o 
  -1   2   7      121.38      123.65     30.73 o 
   0   2   7       23.91      -12.17     25.30 o 
   1   2   7      110.07       61.99     28.64 o 
   2   2   7        2.68       -8.89     26.54 o 
   3   2   7      200.49      102.76     63.13 o 
   4   2   7       21.47       56.84     62.48 o 
   5   2   7      147.79      136.88     41.78 o 
   6   2   7       53.88       58.82     42.12 o 
   7   2   7       96.64      137.35     44.24 o 
   8   2   7       13.87       -4.40     42.38 o 
   9   2   7       23.64      -26.93     48.32 o 
  10   2   7       22.58       29.26     42.09 o 
 -12   3   7        0.38        3.91     39.80 o 
 -11   3   7       76.99       43.94     62.74 o 
 -10   3   7       44.92       48.53     56.85 o 
  -9   3   7       14.85       90.22     42.16 o 
  -8   3   7       22.36       -8.03     36.57 o 
  -7   3   7        5.54        7.24     65.22 o 
  -6   3   7       89.39      103.28     39.42 o 
  -5   3   7       24.91       55.73     36.69 o 
  -4   3   7       69.24       85.33     36.28 o 
  -3   3   7        4.19        1.07     31.40 o 
  -2   3   7       61.64       66.72     35.67 o 
  -1   3   7        2.06       -3.51     32.88 o 
   0   3   7       31.59        2.28     34.94 o 
   1   3   7      139.04      118.25     32.81 o 
   2   3   7       57.49       87.85     31.38 o 
   3   3   7      119.87      111.02     33.32 o 
   4   3   7       31.18       21.83     29.46 o 
   5   3   7        0.72       14.63     29.79 o 
   6   3   7        2.66       76.66     39.00 o 
   7   3   7        7.23      -56.42     37.61 o 
   8   3   7       13.81       39.08     41.10 o 
   9   3   7       41.13       -8.12     40.11 o 
  10   3   7       16.46        2.70     40.14 o 
 -12   4   7       45.11      -42.86     39.13 o 
 -11   4   7       27.36      -23.68     30.11 o 
 -10   4   7       18.04       37.49     39.97 o 
  -9   4   7       12.72       10.66     53.64 o 
  -8   4   7        0.75      -42.29     47.49 o 
  -7   4   7       75.04      119.77     41.39 o 
  -6   4   7        0.78      -13.62     35.49 o 
  -5   4   7        5.19       34.56     36.24 o 
  -4   4   7       57.06       24.07     51.31 o 
  -3   4   7        3.14       22.12     35.00 o 
  -2   4   7      141.58       53.90     48.53 o 
  -1   4   7        0.55       -9.43     54.25 o 
   0   4   7      163.00       66.97     66.73 o 
   1   4   7       19.02        8.36     28.00 o 
   2   4   7        1.94      -13.10     26.49 o 
   3   4   7        0.18        3.19     28.58 o 
   4   4   7       63.93       90.50     32.56 o 
   5   4   7       29.91       29.25     30.47 o 
   6   4   7       25.35      -17.22     31.16 o 
   7   4   7        3.22       64.67     34.47 o 
   8   4   7        6.20        2.93     57.29 o 
   9   4   7       15.29       -3.97     73.10 o 
 -11   5   7       41.64       58.93     46.26 o 
 -10   5   7      138.99      131.77     47.78 o 
  -9   5   7       55.71      -31.24     57.67 o 
  -8   5   7       43.83       89.35     42.17 o 
  -7   5   7       23.72       29.57     38.20 o 
  -6   5   7       57.44       84.96     40.80 o 
  -5   5   7      129.15       95.12     51.39 o 
  -4   5   7      241.31      294.83     49.94 o 
  -3   5   7       87.06       76.83     40.48 o 
  -2   5   7       64.38       18.96     36.35 o 
  -1   5   7        0.06      -39.67     32.91 o 
   0   5   7       13.65       18.17     35.82 o 
   1   5   7      162.75      203.22     46.07 o 
   2   5   7      157.47      153.72     44.93 o 
   3   5   7       30.34       50.53     31.61 o 
   4   5   7       14.45       22.65     31.00 o 
   5   5   7       17.14       -5.10     30.90 o 
   6   5   7        3.28      -11.78     31.70 o 
   7   5   7       65.05      102.71     36.72 o 
   8   5   7       70.52      192.91     72.15 o 
 -10   6   7       42.88      -20.18     38.77 o 
  -9   6   7       31.43      106.29     89.70 o 
  -8   6   7       40.18        3.05     39.70 o 
  -7   6   7       74.06       40.25     38.88 o 
  -6   6   7       49.38       29.58     36.62 o 
  -5   6   7        6.30       15.80     30.03 o 
  -4   6   7       12.88      -25.58     36.29 o 
  -3   6   7       31.94      -42.18     35.58 o 
  -2   6   7       90.54       62.70     38.67 o 
  -1   6   7       88.88       34.71     39.33 o 
   0   6   7       18.09       39.75     38.35 o 
   1   6   7       10.48       50.60     38.96 o 
   2   6   7        2.30      -11.78     38.72 o 
   3   6   7       27.67        4.43     38.93 o 
   4   6   7      156.58      143.82     36.45 o 
   5   6   7       37.68       93.50     36.20 o 
   6   6   7       45.81       30.81     34.92 o 
   7   6   7        0.48       37.65     35.29 o 
   8   6   7        2.30      -12.44     34.56 o 
  -9   7   7        0.79        9.88     41.30 o 
  -8   7   7        6.36       20.86     95.68 o 
  -7   7   7       19.20       14.72     39.43 o 
  -6   7   7        9.07       24.05     40.12 o 
  -5   7   7       14.19       26.81     39.04 o 
  -4   7   7      125.33       46.24     32.68 o 
  -3   7   7        0.81        3.26     30.43 o 
  -2   7   7        0.19       18.88     37.43 o 
  -1   7   7       20.33       49.43     40.55 o 
   0   7   7       19.83       -9.11     47.36 o 
   1   7   7        9.29      -28.11     44.50 o 
   2   7   7       13.80        2.23     40.35 o 
   3   7   7       91.75       74.54     35.10 o 
   4   7   7        4.86       -0.94     32.31 o 
   5   7   7       25.15       24.31     34.88 o 
   6   7   7       23.06       -0.57     34.35 o 
  -7   8   7       30.31      -13.18     38.20 o 
  -6   8   7       17.28      -56.38     37.59 o 
  -5   8   7        2.54      -12.10     75.74 o 
  -4   8   7       13.13      -51.73     37.53 o 
  -3   8   7       46.98       76.83     35.77 o 
  -2   8   7       67.77       70.17     36.31 o 
  -1   8   7       43.21       56.32     34.13 o 
   0   8   7       50.04       52.22     61.05 o 
   1   8   7       16.36       34.52     43.80 o 
   2   8   7        3.20      -47.35     39.41 o 
   3   8   7        0.83        3.03     55.47 o 
   4   8   7       30.70        7.04     33.70 o 
   5   8   7       14.62       75.28     38.53 o 
  -5   9   7       71.05       27.67     52.34 o 
  -4   9   7       80.95       84.37     44.55 o 
  -3   9   7      175.68       95.84     45.64 o 
  -2   9   7        9.73      -28.78     33.54 o 
  -1   9   7        0.27       33.63     36.46 o 
   0   9   7       10.62       34.84     34.36 o 
   1   9   7       10.40       33.73     36.52 o 
   2   9   7       61.00       69.09     49.27 o 
  -8   0   8       21.33        3.03     62.74 o 
  -7   0   8      287.62      343.19     82.41 o 
  -6   0   8      153.70      239.10     76.95 o 
  -5   0   8        2.49       -4.77     57.28 o 
  -4   0   8       48.79      -16.81     57.03 o 
  -3   0   8      107.34      141.35     64.91 o 
  -2   0   8        4.35        9.10     54.08 o 
  -1   0   8      122.85       56.16     60.84 o 
   0   0   8      150.69      162.23     67.95 o 
   1   0   8        1.99      -30.25     57.29 o 
   2   0   8       42.15      -24.96     54.69 o 
   3   0   8      132.07       -9.27     58.15 o 
   4   0   8        0.08      -65.61     54.95 o 
   5   0   8        1.24      -72.02     56.51 o 
   6   0   8        2.53      -62.14     57.89 o 
  -9   1   8      119.91      160.09     52.85 o 
  -8   1   8       40.01       34.73     46.67 o 
  -7   1   8       10.42       19.81     42.23 o 
  -6   1   8        3.31       44.86     42.79 o 
  -5   1   8        0.52      -29.73     39.49 o 
  -4   1   8        2.22      -12.22     38.68 o 
  -3   1   8        0.92       76.75     42.91 o 
  -2   1   8       77.00       51.54     43.46 o 
  -1   1   8        0.43       15.06     40.01 o 
   0   1   8       18.08       -3.60     39.54 o 
   1   1   8        4.47       -0.92     38.47 o 
   2   1   8        8.48       23.29     39.99 o 
   3   1   8      228.81      160.39     49.14 o 
   4   1   8      443.09      457.26    138.79 o 
   5   1   8       45.31       42.62     45.14 o 
  -8   2   8        4.84        3.20     42.15 o 
  -7   2   8       20.53        3.50     42.85 o 
  -6   2   8        0.34      -37.84     36.16 o 
  -5   2   8       62.11       75.94     60.19 o 
  -4   2   8       33.02       10.82     32.04 o 
  -3   2   8       25.42       18.00     41.12 o 
  -2   2   8        0.01      -42.82     44.94 o 
  -1   2   8        0.05      -22.23     37.40 o 
   0   2   8       54.87       42.72     41.99 o 
   1   2   8        5.21       -0.81     37.73 o 
   2   2   8       64.76        4.07     50.48 o 
   3   2   8       33.82       43.81     41.43 o 
   4   2   8        0.05      -43.60     75.49 o 
   5   2   8       22.58      -58.86     39.24 o 
  -8   3   8       51.64       36.15     70.67 o 
  -7   3   8       25.60        0.65     43.13 o 
  -6   3   8        0.06      -33.33     38.61 o 
  -5   3   8       15.18      -26.86     37.18 o 
  -4   3   8      112.43       47.94     42.46 o 
  -3   3   8      271.77      298.05     53.59 o 
  -2   3   8       81.55       18.94     56.49 o 
  -1   3   8       51.25       58.88     35.09 o 
   0   3   8        0.22        2.25     38.94 o 
   1   3   8        0.62        8.89     40.67 o 
   2   3   8       20.74       25.20     39.97 o 
   3   3   8       59.18       57.65     44.83 o 
   4   3   8        9.91      133.14     47.45 o 
   5   3   8        0.52       22.93     55.94 o 
  -7   4   8       18.00       21.94     47.32 o 
  -6   4   8       21.98       76.08     60.27 o 
  -5   4   8        7.01        7.15     41.43 o 
  -4   4   8        3.57        7.53     39.96 o 
  -3   4   8       18.04        9.92     41.37 o 
  -2   4   8        2.37      -40.30     72.71 o 
  -1   4   8       13.23        5.41     32.77 o 
   0   4   8       28.07       -0.16     33.68 o 
   1   4   8       56.52       90.92     36.48 o 
   2   4   8        4.18       31.91     43.07 o 
   3   4   8        0.34      -22.04     39.49 o 
   4   4   8        0.07      -56.87     37.92 o 
  -5   5   8        1.05       14.06     45.38 o 
  -4   5   8       56.12       49.37     45.49 o 
  -3   5   8        8.87      -15.45     40.88 o 
  -2   5   8       94.22       53.12     46.72 o 
  -1   5   8        0.73      -21.22     52.73 o 
   0   5   8        4.28       -0.22     33.08 o 
   1   5   8        5.91       30.02     34.26 o 
   2   5   8        3.16       20.73     35.26 o 
  -2   6   8       28.13      -17.63     43.13 o 
  -1   6   8        0.40        0.23     43.66 o 
                                                 
